# Supplementary material for: Rapid microevolution of biofilm cells in response to antibiotics
Source: NPJ Biofilms Microbiomes. 2019 Nov 6;5:34. doi: 10.1038/s41522-019-0108-3 (PMC6834608; doi:10.1038/s41522-019-0108-3)
Supplement: Supplementary file 2 — Dataset 1 [file 41522_2019_108_MOESM2_ESM.xlsx]

## Sheet: legend
Supplementary Data 1. Mutations (≥50% frequency) detected in planktonic isolates (P101-P310), as well as in antibiotic-free biofilm (B101-B310), ciprofloxacin-exposed biofilm (C101-C310) and tetracycline-exposed biofilm effluent isolates (T101-T310). Mutation presence/absence is presented by numbers ≤ 1.0 denoting the predicted frequency where 1.0 represents 100% frequency
In “Mutation” and “Annotation” columns, for SNPs the arrow shows changes in the codon. In the “Mutation” column, short repeat insertion/deletions are presented as the repeat sequence, in parentheses, followed by the number indicating changes in the number of corresponding repeat; for IS-mediated insertions – the IS element involved is given, followed by the strand (“+” or “-“) followed by the num…

## Sheet: mutations
Gene/s	Gene Product/s	Mutation	Annotation	P101	P102	P103	P104	P105	P106	P107	P108	P109	P110	P201	P202	P203	P204	P205	P206	P207	P208	P209	P210	P301	P302	P303	P304	P305	P306	P307	P308	P309	P310	B101	B102	B103	B104	B105	B106	B107	B108	B109	B110	B201	B202	B203	B204	B205	B206
tyrS → / → ABUW_0015	tyrosyl‑tRNA synthetase/16S ribosomal RNA	(CTTTGGATT)10→11	intergenic (+257/‑590)
ABUW_0027 →	hypothetical protein	Δ1 bp	coding (236/1290 nt)
ABUW_0225 ←	hypothetical protein	ISAba13 (–) +9 bp	coding (37‑45/525 nt)
czcA →	cation efflux system protein	A→G	P389P (CCA→CCG)
ABUW_0381 →	DEAD/DEAH box helicase	ISAba13 (–) +9 bp	coding (983‑991/1848 nt)
rplX →	ribosomal protein L24	A→G	K5E (AAA→GAA)
rplX →	ribosomal protein L24	A→T	K6N (AAA→AAT)
rplQ →	ribosomal protein L17	C→T	T37I (ACT→ATT)
ABUW_0633 →	putative methyltransferase	Δ2 bp	coding (147‑148/1239 nt)
ABUW_0633 →	putative methyltransferase	(A)5→4	coding (236/1239 nt)
ABUW_0633 →	putative methyltransferase	ISAba1 (–) +9 bp	coding (356‑364/1239 nt)
ABUW_0633 →	putative methyltransferase	ISAba125 (–) +3 bp	coding (499‑501/1239 nt)
ABUW_0633 →	putative methyltransferase	ISAba125 (+) +3 bp	coding (696‑698/1239 nt)
pilH →	type IV pilus response regulator protein PilH	G→A	W92* (TGG→TGA)
ABUW_0747 ← / → ABUW_0748	putative transcriptional regulator, Cro/CI family/hypothetical protein	G→A	intergenic (‑98/‑30)
ABUW_0885 →	biofilm‑associated protein	T→A	T1913T (ACT→ACA)
ABUW_0885 →	biofilm‑associated protein	T→A	T2228T (ACT→ACA)
ABUW_0885 →	biofilm‑associated protein	A→T	V2367V (GTA→GTT)
ABUW_0885 →	biofilm‑associated protein	A→G	A2635A (GCA→GCG)
ABUW_0885 →	biofilm‑associated protein	A→G	L2636L (TTA→TTG)
ABUW_0885 →	biofilm‑associated protein	G→A	P2638P (CCG→CCA)																																			1
ABUW_0885 →	biofilm‑associated protein	2 bp→GC	coding (7920‑7921/14043 nt)																																			1
ABUW_0885 →	biofilm‑associated protein	C→T	D2642D (GAC→GAT)			0.5			1			0.545		1							1						1								1	1				1		1	0.5		0.6
ABUW_0885 →	biofilm‑associated protein	A→T	V2799V (GTA→GTT)																																					0.5
ABUW_0885 →	biofilm‑associated protein	A→G	T2809T (ACA→ACG)
ABUW_0885 →	biofilm‑associated protein	C→T	D3074D (GAC→GAT)																																	0.502
ABUW_0944 →	oxidoreductase alpha (molybdopterin) subunit	C→T	P233L (CCG→CTG)
pabC →	aminodeoxychorismate lyase	Δ10 bp	coding (609‑618/813 nt)
ABUW_1042 →	hypothetical protein	A→C	K98Q (AAA→CAA)
ABUW_1059 ← / → ABUW_1060	hypothetical protein/hypothetical protein	+C	intergenic (‑206/‑47)												1	0.609									1						1		1
ABUW_1203 →	aminopeptidase N	ISAba125 (+) +3 bp	coding (2020‑2022/2700 nt)
ABUW_1338 →	transcriptional regulator, LysR family	A→G	T325A (ACA→GCA)
ABUW_1338 →	transcriptional regulator, LysR family	C→T	T325I (ACA→ATA)
ABUW_1385 ←	transposase, Mutator family	G→T	G188G (GGC→GGA)				1
ABUW_1398 ← / ← ABUW_1399	hypothetical protein/hypothetical protein	C→G	intergenic (‑160/+35)																									1
ABUW_1399 ←	hypothetical protein	C→A	R22R (CGG→CGT)
ABUW_1489 →	CsuB	C→T	A20V (GCA→GTA)
pepN → / → ABUW_1631	peptidase M1, alanyl aminopeptidase/hypothetical protein	ISAba13 (–) +9 bp	intergenic (+52/‑491)
dnaX →	DNA polymerase III subunit tau	(GAACCT)23→22	coding (1363‑1368/2151 nt)															0.511
ABUW_1731 ←	transcriptional regulator, TetR family	ISAba13 (–) +9 bp	coding (327‑335/654 nt)
[hslR]–ABUW_1764	16 genes Javascript Disabled: All genes shown.[hslR], ABUW_1750, ABUW_1751, ABUW_1752, ABUW_1753, ABUW_1754, ABUW_1755, kynU, ABUW_1757, ABUW_1758, ABUW_1759, ABUW_1760, ABUW_1761, gdhB2, ABUW_1763, ABUW_1764	Δ16,670 bp	ISAba13‑mediated
[ABUW_1758]–ABUW_1764	[ABUW_1758], ABUW_1759, ABUW_1760, ABUW_1761, gdhB2, ABUW_1763, ABUW_1764	Δ10,026 bp	ISAba13‑mediated
[ABUW_1758]–ABUW_1764	[ABUW_1758], ABUW_1759, ABUW_1760, ABUW_1761, gdhB2, ABUW_1763, ABUW_1764	Δ9,965 bp	ISAba13‑mediated
ABUW_1759–ABUW_1764	ABUW_1759, ABUW_1760, ABUW_1761, gdhB2, ABUW_1763, ABUW_1764	Δ8,706 bp	ISAba13‑mediated
gdhB2–ABUW_1764	gdhB2, ABUW_1763, ABUW_1764	Δ4,865 bp	ISAba13‑mediated
[gdhB2]–ABUW_1764	[gdhB2], ABUW_1763, ABUW_1764	Δ3,666 bp	ISAba13‑mediated
[ABUW_1764]	[ABUW_1764]	Δ1,626 bp	ISAba13‑mediated
[ABUW_1764]	[ABUW_1764]	Δ871 bp	ISAba13‑mediated
[ABUW_1764]	[ABUW_1764]	Δ639 bp	ISAba13‑mediated																																						1
ABUW_1764 ← / ← ABUW_1766	GGDEF family protein/putative transposase (ISN1)	Δ555 bp	ISAba13‑mediated
ABUW_1764 ← / ← ABUW_1766	GGDEF family protein/putative transposase (ISN1)	(T)8→9	intergenic (‑537/+96)
ABUW_1900 → / → ABUW_1901	oxidoreductase, FAD/FMN‑binding/hypothetical protein	G→A	intergenic (+110/‑135)	1	1	1	1	1	1	1	1	1	1																					1	1	1	1	1		1	1	1
ABUW_1903 ←	hypothetical protein	ISAba13 (–) +9 bp	coding (38‑46/426 nt)
adeS ←	AdeS	C→A	G318V (GGC→GTC)
adeS ←	AdeS	C→T	G318D (GGC→GAC)
adeS ←	AdeS	C→A	D167Y (GAT→TAT)
ABUW_1996 → / ← ABUW_1997	hypothetical protein/hypothetical protein	+C	intergenic (+200/+121)
ABUW_1996 → / ← ABUW_1997	hypothetical protein/hypothetical protein	A→C	intergenic (+204/+117)
ABUW_2032 ←	hypothetical protein	+T	coding (78/291 nt)													1
ABUW_2055 →	fimbrial protein	G→A	R41H (CGT→CAT)																																								1
ABUW_2056 →	hypothetical protein	(G)7→8	coding (597/978 nt)
ABUW_2157 ← / → ABUW_2158	hypothetical protein/hypothetical protein	+A	intergenic (‑147/‑118)															1
ABUW_2169 →	putative membrane protein	(A)7→6	coding (198/888 nt)
ABUW_2208 ←	adenylate/guanylate cyclase	G→A	A342V (GCA→GTA)																														1
ABUW_2208 ←	adenylate/guanylate cyclase	ISAba13 (–) +9 bp	coding (170‑178/1470 nt)																																								1				1
npdA → / → putP	NAD‑dependent deacetylase regulatory protein/sodium/proline symporter	(T)8→7	intergenic (+47/‑362)
ABUW_2313 → / → ABUW_2314	fimbrial protein/hypothetical protein	+T	intergenic (+366/‑211)																															1
ABUW_2522 ←	endonuclease	G→T	H2N (CAC→AAC)																																			1
ABUW_2540 →	transposase	T→A	L102I (TTA→ATA)
clpV ←	type VI secretion ATPase, ClpV1 family	A→T	L12L (CTT→CTA)
ABUW_2674 ← / ← ABUW_2675	hypothetical protein/hypothetical protein	T→A	intergenic (‑211/+279)
ABUW_2740 ← / → vfr	OsmC‑like protein/cyclic nucleotide‑binding domain protein	ISAba1 (+) +9 bp	intergenic (‑136/‑295)																																				1					1				1
vfr →	cyclic nucleotide‑binding domain protein	Δ1 bp	coding (85/708 nt)														1	1																												1
vfr →	cyclic nucleotide‑binding domain protein	ISAba1 (+) +9 bp	coding (150‑158/708 nt)							1
vfr →	cyclic nucleotide‑binding domain protein	ISAba1 (–) +9 bp	coding (405‑413/708 nt)											1																															1
vfr →	cyclic nucleotide‑binding domain protein	G→A	R191Q (CGA→CAA)					1
ABUW_2859 → / ← ABUW_2860	hypothetical protein/hypothetical protein	T→A	intergenic (+408/+6)																													1
ABUW_3001–ABUW_3017	16 genes Javascript Disabled: All genes shown. ABUW_3001, ABUW_3003, ABUW_3004, ABUW_3005, ABUW_3006, ABUW_3007, ABUW_3008, ABUW_3009, ABUW_3010, ABUW_3011, ABUW_3012, ABUW_3013, ABUW_3014, ABUW_3015, ABUW_3016, ABUW_3017	Δ16,006 bp
ABUW_3017 ← / ← ggt	integrase/gamma‑glutamyltransferase	Δ1 bp	intergenic (‑132/+517)
ABUW_3037 ← / ← ABUW_3038	hemerythrin/HHE cation‑binding motif‑ containing protein/glutamine amidotransferase, class‑II	ISAba125 (+) +3 bp	intergenic (‑77/+174)
smpB →	SsrA‑binding protein	ISAba1 (+) +9 bp	coding (169‑177/477 nt)
ABUW_3181 ←	two‑component system response regulator protein	T→G	S162R (AGT→CGT)																																														1
ABUW_3189 → / → ABUW_3190	transcriptional regulator, LysR family/hypothetical protein	A→C	intergenic (+140/‑147)
ABUW_3193 ←	hypothetical protein	(A)5→6	coding (287/465 nt)																												1
add2 → / ← ABUW_3218	adenosine deaminase/tRNA‑Pro	(AATAGAG)14→13	intergenic (+97/+145)																			1
ABUW_3278 →	hypothetical protein	Δ3 bp	coding (23‑25/261 nt)
rpmI ←	ribosomal protein L35	+GGAT	coding (118/195 nt)
ilvB ← / → ABUW_3358	acetolactate synthase, large subunit/hypothetical protein	A→C	intergenic (‑461/‑44)
[ABUW_3448]	[ABUW_3448]	Δ141 bp
rne →	ribonuclease E	Δ13 bp	coding (2402‑2414/3333 nt)
ABUW_3545	ABUW_3545	Δ166 bp
ABUW_3609 ←	DNA‑binding protein H‑NS	ISAba125 (–) +3 bp	coding (101‑103/327 nt)
ABUW_3609 ←	DNA‑binding protein H‑NS	ISAba13 (–) +9 bp	coding (70‑78/327 nt)
ABUW_3609 ←	DNA‑binding protein H‑NS	ISAba13 (+) +9 bp	coding (70‑78/327 nt)
ABUW_3609 ←	DNA‑binding protein H‑NS	ISAba13 (+) +9 bp	coding (28‑36/327 nt)
ABUW_3609 ← / ← ABUW_3610	DNA‑binding protein H‑NS/thioesterase superfamily protein	ISAba125 (–) +3 bp	intergenic (‑10/+183)
ABUW_3609 ← / ← ABUW_3610	DNA‑binding protein H‑NS/thioesterase superfamily protein	ISAba13 (+) +9 bp	intergenic (‑27/+160)	1	1	1	1	1	1	1	1	1	1											1	1	1	1		1	1	1	1	1	1	1	1	1	1		1	1	1
ABUW_3609 ← / ← ABUW_3610	DNA‑binding protein H‑NS/thioesterase superfamily protein	ISAba13 (–) +9 bp	intergenic (‑103/+84)																																														1
ABUW_3800 →	transposase, Mutator family	Δ1 bp	coding (560/1209 nt)
ABUW_3800 →	transposase, Mutator family	(A)6→5	coding (659/1209 nt)																																														1
ABUW_3800 →	transposase, Mutator family	A→C	I254L (ATT→CTT)
ABUW_3804–[ABUW_3830]	27 genes Javascript Disabled: All genes shown. ABUW_3804, ABUW_3805, acnD, prpC, prpB, ABUW_3809, araT, dld, lldD, lldR, lldP, manB, galE, pgi, ABUW_3818, galU, ABUW_3820, ABUW_3821, ABUW_3822, ABUW_3823, ABUW_3824, ABUW_3825, ABUW_3826, ABUW_3827, ABUW_3828, ABUW_3829, [ABUW_3830]	Δ34,453 bp	ISAba13‑mediated																																												1
lldP ← / → manB	L‑lactate permease/phosphomannomutase	A→C	intergenic (‑307/‑74)
ABUW_3820 ←	nucleotide sugar epimerase/dehydratase	Δ2 bp	coding (1429‑1430/1875 nt)																																														1
ABUW_3820 ←	nucleotide sugar epimerase/dehydratase	C→G	R301P (CGT→CCT)																																				1
ABUW_3821 ←	Spore coat polysaccharide biosynthesis protein spsC	ISAba1 (–) +9 bp	coding (1125‑1133/1176 nt)
ABUW_3821 ←	Spore coat polysaccharide biosynthesis protein spsC	ISAba1 (+) +9 bp	coding (655‑663/1176 nt)
ABUW_3823 ←	putative UDP‑galactose phosphate transferase (WeeH)	+C	coding (82/615 nt)
ABUW_3823 ←	putative UDP‑galactose phosphate transferase (WeeH)	ISAba13 (–) +9 bp	coding (55‑63/615 nt)
ABUW_3824 ←	family 1 glycosyl transferase	ISAba13 (–) +9 bp	coding (779‑787/1212 nt)
ABUW_3824 ←	family 1 glycosyl transferase	(T)5→6	coding (737/1212 nt)
ABUW_3825 ←	hypothetical protein	ISAba13 (+) +9 bp	coding (1224‑1232/1254 nt)																																		1			1		1
ABUW_3825 ←	hypothetical protein	ISAba125 (+) +3 bp	coding (1170‑1172/1254 nt)
ABUW_3825 ←	hypothetical protein	(A)7→6	coding (1057/1254 nt)
ABUW_3825 ←	hypothetical protein	ISAba13 (+) +9 bp	coding (1008‑1016/1254 nt)
ABUW_3825 ←	hypothetical protein	ISAba13 (–) +9 bp	coding (746‑754/1254 nt)											1
ABUW_3825 ←	hypothetical protein	ISAba125 (+) +3 bp	coding (695‑697/1254 nt)
ABUW_3825 ←	hypothetical protein	ISAba13 (+) +9 bp	coding (498‑506/1254 nt)
ABUW_3825 ←	hypothetical protein	ISAba13 (+) +9 bp	coding (398‑406/1254 nt)
ABUW_3825 ←	hypothetical protein	ISAba13 (–) +9 bp	coding (323‑331/1254 nt)
ABUW_3825 ←	hypothetical protein	ISAba13 (+) +9 bp	coding (240‑248/1254 nt)
ABUW_3825 ←	hypothetical protein	ISAba1 (+) +9 bp	coding (229‑237/1254 nt)
ABUW_3826 ←	family 1 glycosyl transferase	(T)7→8	coding (268/1095 nt)
ABUW_3826 ←	family 1 glycosyl transferase	ISAba13 (–) +9 bp	coding (258‑266/1095 nt)
ABUW_3827 ←	hypothetical protein	ISAba125 (–) +3 bp	coding (1177‑1179/1224 nt)
ABUW_3900 ←	cation diffusion facilitator family transporter	(TGGTGA)10→11	coding (468/1014 nt)																																1
[repAci6]–ABUW_4123	108 genes Javascript Disabled: All genes shown. [repAci6], ABUW_4002, ABUW_4003, ABUW_4004, ABUW_4005, ABUW_4006, ABUW_4007, ABUW_4008, ABUW_4009, ABUW_4010, ABUW_4011, ABUW_4012, ABUW_4013, ABUW_4014, ABUW_4015, ABUW_4016, ABUW_4017, ABUW_4019, ABUW_4020, ABUW_4021, ABUW_4023, ABUW_4024, ABUW_4025, ABUW_4026, ABUW_4027, ABUW_4028, ABUW_4029, ABUW_4030, ABUW_4031, ABUW_4032, ABUW_4033, ABUW_4035,…	Δ83,610 bp							1						1			1					1	1	1	1	1			1			1		1			1	1	1	1			1			1	1	1
ABUW_4045–ABUW_4087	35 genes Javascript Disabled: All genes shown. ABUW_4045, ABUW_4046, ABUW_4047, sul1, qacEdelta1, ABUW_4050, ABUW_4052, strB, strA, aadA1, cmlA, aadB, intI, ABUW_4064, ABUW_4066, ABUW_4067, ABUW_4068, ABUW_4069, ABUW_4070, ABUW_4071, ABUW_4072, ABUW_4073, ABUW_4074, trwB, trwC, ABUW_4077, ABUW_4078, ABUW_4079, ABUW_4080, ABUW_4081, ABUW_4082, ABUW_4083, ABUW_4084, ABUW_4086, ABUW_4087	Δ29,111 bp	ISAba125‑mediated																																	1
ABUW_4046–ABUW_4064	ABUW_4046, ABUW_4047, sul1, qacEdelta1, ABUW_4050, ABUW_4052, strB, strA, aadA1, cmlA, aadB, intI, ABUW_4064	Δ13,067 bp	between MITE
ABUW_4067 → / → ABUW_4068	hypothetical protein/hypothetical protein	C→T	intergenic (+446/‑139)
ABUW_4087–ABUW_4089	ABUW_4087, ABUW_4089	Δ1,985 bp	between ISAba125
[repAci1]–ABUW_5014	[repAci1], ABUW_5002, ABUW_5003, ABUW_5004, ABUW_5005, ABUW_5006, ABUW_5007, ABUW_5008, ABUW_5010, ABUW_5011, ABUW_5012, ABUW_5013, ABUW_5014	Δ8,731 bp																									1			1																			1
ABUW_3825 ←	hypothetical protein	+GC :: ISAba125 (+) +1 bp	coding (747/1254 nt)																																						0.947
tyrS → / → ABUW_0015	tyrosyl‑tRNA synthetase/16S ribosomal RNA	+CTTTGGATT	intergenic (+171/‑676)
ABUW_3830 ←	UDP‑glucose/GDP‑mannose dehydrogenase	Δ1 bp	coding (890/1275 nt)																																						0.882
ABUW_3609 ←	DNA‑binding protein H‑NS	ISAba13 (–) +9 bp	coding (165‑173/327 nt)
ABUW_1880 ←	transcriptional regulator, GntR family	T→C	K238K (AAA→AAG)																																						0.765
filE ←	FilE	Δ126 bp	coding (412‑537/1368 nt)																																	0.697
filE ←	FilE	Δ144 bp	coding (529‑672/1368 nt)
filE ←	FilE	Δ117 bp	coding (412‑528/1368 nt)
filE ←	FilE	Δ135 bp	coding (421‑555/1368 nt)								0.543				0.548												0.604
filE ←	FilE	(CGGTGCAGT)19→6	coding (313‑429/1368 nt)																				0.591
ABUW_0885 →	biofilm‑associated protein	T→C	G1510G (GGT→GGC)
ABUW_0885 →	biofilm‑associated protein	A→C	E2690A (GAG→GCG) ‡
filE ←	FilE	(CGGTGCAGT)19→7	coding (313‑420/1368 nt)
filE ←	FilE	(CGGTGCAGT)19→9	coding (313‑402/1368 nt)															0.563
ABUW_2032 ←	hypothetical protein	T→C	Q29R (CAA→CGA)											0.549
ABUW_0885 →	biofilm‑associated protein	A→T	A2685A (GCA→GCT)
filE ←	FilE	(CGGTGCAGT)19→5	coding (313‑438/1368 nt)
filE ←	FilE	(CGGTGCAGT)19→4	coding (313‑447/1368 nt)
filE ←	FilE	Δ135 bp	coding (403‑537/1368 nt)															0.506
ABUW_2433 ←	KGG domain‑containing protein	T→C	S107G (AGT→GGT) ‡
[truncated: 74 more columns]
