# Supplementary material for: Rapid microevolution of biofilm cells in response to antibiotics
Source: NPJ Biofilms Microbiomes. 2019 Nov 6;5:34. doi: 10.1038/s41522-019-0108-3 (PMC6834608; doi:10.1038/s41522-019-0108-3)
Supplement: Supplementary file 3 — Dataset 2 [file 41522_2019_108_MOESM3_ESM.xlsx]

## Sheet: legend
Supplementary Data 2. Correlations between mutations, between mutations and the growth regime, between mutations and phenotypic measures, and between mutations and biological replicates.
Plk_cells	obtained from planktonic cultures (node P in network Figs 4, S3 and S4)
Bf_cells	obtained from antibiotic-free biofilm samples (node B in network Figs 4, S3 and S4)
BfCipro_cells	obtained from ciprofloxacin-exposed biofilm samples (node BC in network Figs 4, S3 and S4)
BfTet_cells	obtained from tetracycline-exposed biofilm samples (node BT in network Figs 4, S3 and S4)
Bf_form	biofilm formation (node Bf in network Figs 4, S3 and S4)
MIC_Cipro	resistance to ciprofloxacin as tested in the MIC assay (node Cr in network Figs 4, S3 and S4)
MIC_Tet	resistance to tetracycline as tested in the MIC assay (node Tr in network Figs 4, S3 and S4)
R1	Biological Replicate 1
R2	Biological Replicate 2
R3	Biological Replicate 3
Bf_grown	obtained from a biofilm sample (this node was not included in network Figs 4, S3 and S4)
AB_treated	obtained from an antibiotic-exposed biofilm sample (this node was not included in network Figs 4, S3 and S4)
All other nodes represent mutations (in "Gene; Mutation; Annotation" format)

## Sheet: Sheet1
	row	column	cor	p
34	BfCipro_cells	MIC_CIpro	0.686358	0
45	MIC_CIpro	MIC_Tet	0.73332	0
136	rplX →; A→G; K5E (AAA→GAA)	rplX →; A→T; K6N (AAA→AAT)	1	0
271	rplQ →; C→T; T37I (ACT→ATT)	pilH →; G→A; W92* (TGG→TGA)	1	0
316	rplX →; A→G; K5E (AAA→GAA)	ABUW_0885 →; T→A; T1913T (ACT→ACA)	0.704129	0
317	rplX →; A→T; K6N (AAA→AAT)	ABUW_0885 →; T→A; T1913T (ACT→ACA)	0.704129	0
435	ABUW_0885 →; A→G; A2635A (GCA→GCG)	ABUW_0885 →; A→G; L2636L (TTA→TTG)	1	0
496	ABUW_0885 →; G→A; P2638P (CCG→CCA)	ABUW_0885 →; 2 bp→GC; coding (7920‑7921/14043 nt)	1	0
1051	rplX →; A→G; K5E (AAA→GAA)	ABUW_1489 →; C→T; A20V (GCA→GTA)	1	0
1052	rplX →; A→T; K6N (AAA→AAT)	ABUW_1489 →; C→T; A20V (GCA→GTA)	1	0
1061	ABUW_0885 →; T→A; T1913T (ACT→ACA)	ABUW_1489 →; C→T; A20V (GCA→GTA)	0.704129	0
1099	rplQ →; C→T; T37I (ACT→ATT)	pepN → / → ABUW_1631; ISAba13 (–) +9 bp; intergenic (+52/‑491)	1	0
1105	pilH →; G→A; W92* (TGG→TGA)	pepN → / → ABUW_1631; ISAba13 (–) +9 bp; intergenic (+52/‑491)	1	0
1201	ABUW_0747 ← / → ABUW_0748; G→A; intergenic (‑98/‑30)	ABUW_1731 ←; ISAba13 (–) +9 bp; coding (327‑335/654 nt)	0.74609	0
1260	ABUW_0885 →; A→G; T2809T (ACA→ACG)	[hslR]–ABUW_1764; Δ16,670 bp; ISAba13‑mediated	0.704129	0
1271	ABUW_1399 ←; C→A; R22R (CGG→CGT)	[hslR]–ABUW_1764; Δ16,670 bp; ISAba13‑mediated	0.704129	0
1290	ABUW_0381 →; ISAba13 (–) +9 bp; coding (983‑991/1848 nt)	[ABUW_1758]–ABUW_1764; Δ10,026 bp; ISAba13‑mediated	1	0
1354	ABUW_0885 →; A→T; V2367V (GTA→GTT)	[ABUW_1758]–ABUW_1764; Δ9,965 bp; ISAba13‑mediated	1	0
1403	ABUW_0747 ← / → ABUW_0748; G→A; intergenic (‑98/‑30)	ABUW_1759–ABUW_1764; Δ8,706 bp; ISAba13‑mediated	0.758609	0
1453	ABUW_0633 →; ISAba125 (–) +3 bp; coding (499‑501/1239 nt)	gdhB2–ABUW_1764; Δ4,865 bp; ISAba13‑mediated	1	0
1578	pabC →; Δ10 bp; coding (609‑618/813 nt)	[ABUW_1764]; Δ1,626 bp; ISAba13‑mediated	0.704129	0
1723	ABUW_0027 →; Δ1 bp; coding (236/1290 nt)	ABUW_1764 ← / ← ABUW_1766; Δ555 bp; ISAba13‑mediated	1	0
1809	ABUW_1042 →; A→C; K98Q (AAA→CAA)	ABUW_1764 ← / ← ABUW_1766; (T)8→9; intergenic (‑537/+96)	1	0
1831	R1	ABUW_1900 → / → ABUW_1901; G→A; intergenic (+110/‑135)	0.925	0
1903	ABUW_0027 →; Δ1 bp; coding (236/1290 nt)	ABUW_1903 ←; ISAba13 (–) +9 bp; coding (38‑46/426 nt)	1	0
1951	ABUW_1764 ← / ← ABUW_1766; Δ555 bp; ISAba13‑mediated	ABUW_1903 ←; ISAba13 (–) +9 bp; coding (38‑46/426 nt)	1	0
2108	ABUW_0885 →; A→T; V2367V (GTA→GTT)	adeS ←; C→A; D167Y (GAT→TAT)	1	0
2133	[ABUW_1758]–ABUW_1764; Δ9,965 bp; ISAba13‑mediated	adeS ←; C→A; D167Y (GAT→TAT)	1	0
2159	czcA →; A→G; P389P (CCA→CCG)	ABUW_1996 → / ← ABUW_1997; +C; intergenic (+200/+121)	0.704129	0
2225	czcA →; A→G; P389P (CCA→CCG)	ABUW_1996 → / ← ABUW_1997; A→C; intergenic (+204/+117)	0.704129	0
2278	ABUW_1996 → / ← ABUW_1997; +C; intergenic (+200/+121)	ABUW_1996 → / ← ABUW_1997; A→C; intergenic (+204/+117)	1	0
2771	ABUW_2055 →; G→A; R41H (CGT→CAT)	ABUW_2208 ←; ISAba13 (–) +9 bp; coding (170‑178/1470 nt)	0.765532	0
2816	ABUW_1203 →; ISAba125 (+) +3 bp; coding (2020‑2022/2700 nt)	npdA → / → putP; (T)8→7; intergenic (+47/‑362)	1	0
2957	ABUW_0885 →; G→A; P2638P (CCG→CCA)	ABUW_2522 ←; G→T; H2N (CAC→AAC)	1	0
2958	ABUW_0885 →; 2 bp→GC; coding (7920‑7921/14043 nt)	ABUW_2522 ←; G→T; H2N (CAC→AAC)	1	0
3174	czcA →; A→G; P389P (CCA→CCG)	ABUW_2674 ← / ← ABUW_2675; T→A; intergenic (‑211/+279)	0.704129	0
3227	ABUW_1996 → / ← ABUW_1997; +C; intergenic (+200/+121)	ABUW_2674 ← / ← ABUW_2675; T→A; intergenic (‑211/+279)	1	0
3228	ABUW_1996 → / ← ABUW_1997; A→C; intergenic (+204/+117)	ABUW_2674 ← / ← ABUW_2675; T→A; intergenic (‑211/+279)	1	0
3885	[ABUW_1764]; Δ1,626 bp; ISAba13‑mediated	ABUW_3017 ← / ← ggt; Δ1 bp; intergenic (‑132/+517)	0.701089	0
3962	ABUW_1399 ←; C→A; R22R (CGG→CGT)	ABUW_3037 ← / ← ABUW_3038; ISAba125 (+) +3 bp; intergenic (‑77/+174)	1	0
3967	[hslR]–ABUW_1764; Δ16,670 bp; ISAba13‑mediated	ABUW_3037 ← / ← ABUW_3038; ISAba125 (+) +3 bp; intergenic (‑77/+174)	0.704129	0
4695	ABUW_1042 →; A→C; K98Q (AAA→CAA)	ilvB ← / → ABUW_3358; A→C; intergenic (‑461/‑44)	1	0
4717	ABUW_1764 ← / ← ABUW_1766; (T)8→9; intergenic (‑537/+96)	ilvB ← / → ABUW_3358; A→C; intergenic (‑461/‑44)	1	0
4776	ABUW_0633 →; ISAba125 (+) +3 bp; coding (696‑698/1239 nt)	[ABUW_3448]; Δ141 bp;	1	0
4939	ABUW_3001–ABUW_3017; Δ16,006 bp;	rne →; Δ13 bp; coding (2402‑2414/3333 nt)	0.704129	0
4991	ABUW_1203 →; ISAba125 (+) +3 bp; coding (2020‑2022/2700 nt)	ABUW_3545; Δ166 bp;	0.852135	0
5026	npdA → / → putP; (T)8→7; intergenic (+47/‑362)	ABUW_3545; Δ166 bp;	0.852135	0
5167	rplX →; A→G; K5E (AAA→GAA)	ABUW_3609 ←; ISAba13 (–) +9 bp; coding (70‑78/327 nt)	0.879282	0
5168	rplX →; A→T; K6N (AAA→AAT)	ABUW_3609 ←; ISAba13 (–) +9 bp; coding (70‑78/327 nt)	0.879282	0
5198	ABUW_1489 →; C→T; A20V (GCA→GTA)	ABUW_3609 ←; ISAba13 (–) +9 bp; coding (70‑78/327 nt)	0.879282	0
5344	smpB →; ISAba1 (+) +9 bp; coding (169‑177/477 nt)	ABUW_3609 ←; ISAba13 (+) +9 bp; coding (70‑78/327 nt)	0.809427	0
5499	ABUW_1042 →; A→C; K98Q (AAA→CAA)	ABUW_3609 ← / ← ABUW_3610; ISAba125 (–) +3 bp; intergenic (‑10/+183)	1	0
5521	ABUW_1764 ← / ← ABUW_1766; (T)8→9; intergenic (‑537/+96)	ABUW_3609 ← / ← ABUW_3610; ISAba125 (–) +3 bp; intergenic (‑10/+183)	1	0
5558	ilvB ← / → ABUW_3358; A→C; intergenic (‑461/‑44)	ABUW_3609 ← / ← ABUW_3610; ISAba125 (–) +3 bp; intergenic (‑10/+183)	1	0
5763	ABUW_3181 ←; T→G; S162R (AGT→CGT)	ABUW_3609 ← / ← ABUW_3610; ISAba13 (–) +9 bp; intergenic (‑103/+84)	1	0
5978	ABUW_3181 ←; T→G; S162R (AGT→CGT)	ABUW_3800 →; (A)6→5; coding (659/1209 nt)	0.704129	0
5994	ABUW_3609 ← / ← ABUW_3610; ISAba13 (–) +9 bp; intergenic (‑103/+84)	ABUW_3800 →; (A)6→5; coding (659/1209 nt)	0.704129	0
6009	czcA →; A→G; P389P (CCA→CCG)	ABUW_3800 →; A→C; I254L (ATT→CTT)	0.704129	0
6230	czcA →; A→G; P389P (CCA→CCG)	lldP ← / → manB; A→C; intergenic (‑307/‑74)	0.704129	0
6283	ABUW_1996 → / ← ABUW_1997; +C; intergenic (+200/+121)	lldP ← / → manB; A→C; intergenic (‑307/‑74)	1	0
6284	ABUW_1996 → / ← ABUW_1997; A→C; intergenic (+204/+117)	lldP ← / → manB; A→C; intergenic (‑307/‑74)	1	0
6297	ABUW_2674 ← / ← ABUW_2675; T→A; intergenic (‑211/+279)	lldP ← / → manB; A→C; intergenic (‑307/‑74)	1	0
6420	ABUW_3181 ←; T→G; S162R (AGT→CGT)	ABUW_3820 ←; Δ2 bp; coding (1429‑1430/1875 nt)	1	0
6436	ABUW_3609 ← / ← ABUW_3610; ISAba13 (–) +9 bp; intergenic (‑103/+84)	ABUW_3820 ←; Δ2 bp; coding (1429‑1430/1875 nt)	1	0
6438	ABUW_3800 →; (A)6→5; coding (659/1209 nt)	ABUW_3820 ←; Δ2 bp; coding (1429‑1430/1875 nt)	0.704129	0
6775	ABUW_3609 ←; ISAba13 (+) +9 bp; coding (28‑36/327 nt)	ABUW_3821 ←; ISAba1 (+) +9 bp; coding (655‑663/1176 nt)	1	0
6801	ABUW_0381 →; ISAba13 (–) +9 bp; coding (983‑991/1848 nt)	ABUW_3823 ←; +C; coding (82/615 nt)	0.704129	0
6838	[ABUW_1758]–ABUW_1764; Δ10,026 bp; ISAba13‑mediated	ABUW_3823 ←; +C; coding (82/615 nt)	0.704129	0
6886	rne →; Δ13 bp; coding (2402‑2414/3333 nt)	ABUW_3823 ←; +C; coding (82/615 nt)	0.704129	0
7085	adeS ←; C→A; G318V (GGC→GTC)	ABUW_3824 ←; ISAba13 (–) +9 bp; coding (779‑787/1212 nt)	0.837773	0
7163	ABUW_0633 →; ISAba125 (+) +3 bp; coding (696‑698/1239 nt)	ABUW_3824 ←; (T)5→6; coding (737/1212 nt)	0.862316	0
7239	[ABUW_3448]; Δ141 bp;	ABUW_3824 ←; (T)5→6; coding (737/1212 nt)	0.862316	0
7515	ABUW_0027 →; Δ1 bp; coding (236/1290 nt)	ABUW_3825 ←; (A)7→6; coding (1057/1254 nt)	1	0
7563	ABUW_1764 ← / ← ABUW_1766; Δ555 bp; ISAba13‑mediated	ABUW_3825 ←; (A)7→6; coding (1057/1254 nt)	1	0
7566	ABUW_1903 ←; ISAba13 (–) +9 bp; coding (38‑46/426 nt)	ABUW_3825 ←; (A)7→6; coding (1057/1254 nt)	1	0
7691	adeS ←; C→T; G318D (GGC→GAC)	ABUW_3825 ←; ISAba13 (+) +9 bp; coding (1008‑1016/1254 nt)	0.741379	0
7903	ABUW_0885 →; A→T; V2367V (GTA→GTT)	ABUW_3825 ←; ISAba125 (+) +3 bp; coding (695‑697/1254 nt)	1	0
7928	[ABUW_1758]–ABUW_1764; Δ9,965 bp; ISAba13‑mediated	ABUW_3825 ←; ISAba125 (+) +3 bp; coding (695‑697/1254 nt)	1	0
7941	adeS ←; C→A; D167Y (GAT→TAT)	ABUW_3825 ←; ISAba125 (+) +3 bp; coding (695‑697/1254 nt)	1	0
8098	rpmI ←; +GGAT; coding (118/195 nt)	ABUW_3825 ←; ISAba13 (+) +9 bp; coding (498‑506/1254 nt)	1	0
8167	ABUW_1042 →; A→C; K98Q (AAA→CAA)	ABUW_3825 ←; ISAba13 (+) +9 bp; coding (398‑406/1254 nt)	1	0
8189	ABUW_1764 ← / ← ABUW_1766; (T)8→9; intergenic (‑537/+96)	ABUW_3825 ←; ISAba13 (+) +9 bp; coding (398‑406/1254 nt)	1	0
8226	ilvB ← / → ABUW_3358; A→C; intergenic (‑461/‑44)	ABUW_3825 ←; ISAba13 (+) +9 bp; coding (398‑406/1254 nt)	1	0
8234	ABUW_3609 ← / ← ABUW_3610; ISAba125 (–) +3 bp; intergenic (‑10/+183)	ABUW_3825 ←; ISAba13 (+) +9 bp; coding (398‑406/1254 nt)	1	0
8275	ABUW_0633 →; Δ2 bp; coding (147‑148/1239 nt)	ABUW_3825 ←; ISAba13 (–) +9 bp; coding (323‑331/1254 nt)	1	0
8442	[ABUW_1764]; Δ1,626 bp; ISAba13‑mediated	ABUW_3825 ←; ISAba13 (+) +9 bp; coding (240‑248/1254 nt)	0.813029	0
8606	smpB →; ISAba1 (+) +9 bp; coding (169‑177/477 nt)	ABUW_3825 ←; ISAba1 (+) +9 bp; coding (229‑237/1254 nt)	1	0
8619	ABUW_3609 ←; ISAba13 (+) +9 bp; coding (70‑78/327 nt)	ABUW_3825 ←; ISAba1 (+) +9 bp; coding (229‑237/1254 nt)	0.809427	0
8957	ABUW_1399 ←; C→A; R22R (CGG→CGT)	ABUW_3827 ←; ISAba125 (–) +3 bp; coding (1177‑1179/1224 nt)	1	0
8962	[hslR]–ABUW_1764; Δ16,670 bp; ISAba13‑mediated	ABUW_3827 ←; ISAba125 (–) +3 bp; coding (1177‑1179/1224 nt)	0.704129	0
9001	ABUW_3037 ← / ← ABUW_3038; ISAba125 (+) +3 bp; intergenic (‑77/+174)	ABUW_3827 ←; ISAba125 (–) +3 bp; coding (1177‑1179/1224 nt)	1	0
9494	ABUW_1203 →; ISAba125 (+) +3 bp; coding (2020‑2022/2700 nt)	ABUW_4046–ABUW_4064; Δ13,067 bp; between MITE	1	0
9529	npdA → / → putP; (T)8→7; intergenic (+47/‑362)	ABUW_4046–ABUW_4064; Δ13,067 bp; between MITE	1	0
9554	ABUW_3545; Δ166 bp;	ABUW_4046–ABUW_4064; Δ13,067 bp; between MITE	0.852135	0
9753	ABUW_0633 →; ISAba125 (+) +3 bp; coding (696‑698/1239 nt)	ABUW_4087–ABUW_4089; Δ1,985 bp; between ISAba125	0.767948	0
9829	[ABUW_3448]; Δ141 bp;	ABUW_4087–ABUW_4089; Δ1,985 bp; between ISAba125	0.767948	0
10070	[ABUW_1764]; Δ639 bp; ISAba13‑mediated	ABUW_3825 ←; +GC :: ISAba125 (+) +1 bp; coding (747/1254 nt)	1	0
10171	rplQ →; C→T; T37I (ACT→ATT)	tyrS → / → ABUW_0015; +CTTTGGATT; intergenic (+171/‑676)	1	0
10177	pilH →; G→A; W92* (TGG→TGA)	tyrS → / → ABUW_0015; +CTTTGGATT; intergenic (+171/‑676)	1	0
10201	pepN → / → ABUW_1631; ISAba13 (–) +9 bp; intergenic (+52/‑491)	tyrS → / → ABUW_0015; +CTTTGGATT; intergenic (+171/‑676)	1	0
10355	[ABUW_1764]; Δ639 bp; ISAba13‑mediated	ABUW_3830 ←; Δ1 bp; coding (890/1275 nt)	1	0
10439	ABUW_3825 ←; +GC :: ISAba125 (+) +1 bp; coding (747/1254 nt)	ABUW_3830 ←; Δ1 bp; coding (890/1275 nt)	1	0
10573	ABUW_3826 ←; (T)7→8; coding (268/1095 nt)	ABUW_3609 ←; ISAba13 (–) +9 bp; coding (165‑173/327 nt)	1	0
10644	[ABUW_1764]; Δ639 bp; ISAba13‑mediated	ABUW_1880 ←; T→C; K238K (AAA→AAG)	1	0
10728	ABUW_3825 ←; +GC :: ISAba125 (+) +1 bp; coding (747/1254 nt)	ABUW_1880 ←; T→C; K238K (AAA→AAG)	1	0
10730	ABUW_3830 ←; Δ1 bp; coding (890/1275 nt)	ABUW_1880 ←; T→C; K238K (AAA→AAG)	1	0
10869	ABUW_4045–ABUW_4087; Δ29,111 bp; ISAba125‑mediated	filE ←; Δ126 bp; coding (412‑537/1368 nt)	1	0
11818	ABUW_0944 →; C→T; P233L (CCG→CTG)	filE ←; (CGGTGCAGT)19→7; coding (313‑420/1368 nt)	1	0
12007	ABUW_2157 ← / → ABUW_2158; +A; intergenic (‑147/‑118)	filE ←; (CGGTGCAGT)19→9; coding (313‑402/1368 nt)	1	0
12216	ABUW_3825 ←; ISAba13 (–) +9 bp; coding (746‑754/1254 nt)	ABUW_2032 ←; T→C; Q29R (CAA→CGA)	1	0
12268	ABUW_0633 →; ISAba125 (–) +3 bp; coding (499‑501/1239 nt)	ABUW_0885 →; A→T; A2685A (GCA→GCT)	1	0
12301	gdhB2–ABUW_1764; Δ4,865 bp; ISAba13‑mediated	ABUW_0885 →; A→T; A2685A (GCA→GCT)	1	0
12575	czcA →; A→G; P389P (CCA→CCG)	filE ←; (CGGTGCAGT)19→4; coding (313‑447/1368 nt)	0.704129	0
12792	ABUW_2157 ← / → ABUW_2158; +A; intergenic (‑147/‑118)	filE ←; Δ135 bp; coding (403‑537/1368 nt)	1	0
12876	filE ←; (CGGTGCAGT)19→9; coding (313‑402/1368 nt)	filE ←; Δ135 bp; coding (403‑537/1368 nt)	1	0
1963	MIC_Tet	adeS ←; C→A; G318V (GGC→GTC)	0.654216	4.44089e-16
9851	ABUW_3824 ←; (T)5→6; coding (737/1212 nt)	ABUW_4087–ABUW_4089; Δ1,985 bp; between ISAba125	0.658243	4.44089e-16
5627	ABUW_1900 → / → ABUW_1901; G→A; intergenic (+110/‑135)	ABUW_3609 ← / ← ABUW_3610; ISAba13 (+) +9 bp; intergenic (‑27/+160)	0.628906	1.46549e-14
856	ABUW_0885 →; C→T; D3074D (GAC→GAT)	ABUW_1338 →; A→G; T325A (ACA→GCA)	0.626047	2.06501e-14
5177	ABUW_0885 →; T→A; T1913T (ACT→ACA)	ABUW_3609 ←; ISAba13 (–) +9 bp; coding (70‑78/327 nt)	0.619128	4.79616e-14
7031	MIC_Tet	ABUW_3824 ←; ISAba13 (–) +9 bp; coding (779‑787/1212 nt)	0.589931	1.34159e-12
7030	MIC_CIpro	ABUW_3824 ←; ISAba13 (–) +9 bp; coding (779‑787/1212 nt)	0.585572	2.14451e-12
244	ABUW_0225 ←; ISAba13 (–) +9 bp; coding (37‑45/525 nt)	ABUW_0633 →; ISAba125 (+) +3 bp; coding (696‑698/1239 nt)	0.572478	8.41816e-12
4766	ABUW_0225 ←; ISAba13 (–) +9 bp; coding (37‑45/525 nt)	[ABUW_3448]; Δ141 bp;	0.572478	8.41816e-12
5801	ABUW_0633 →; ISAba125 (+) +3 bp; coding (696‑698/1239 nt)	ABUW_3800 →; Δ1 bp; coding (560/1209 nt)	0.572478	8.41816e-12
5877	[ABUW_3448]; Δ141 bp;	ABUW_3800 →; Δ1 bp; coding (560/1209 nt)	0.572478	8.41816e-12
7424	ABUW_1338 →; C→T; T325I (ACA→ATA)	ABUW_3825 ←; ISAba125 (+) +3 bp; coding (1170‑1172/1254 nt)	0.572478	8.41816e-12
7477	ABUW_3278 →; Δ3 bp; coding (23‑25/261 nt)	ABUW_3825 ←; ISAba125 (+) +3 bp; coding (1170‑1172/1254 nt)	0.572478	8.41816e-12
7835	vfr →; ISAba1 (–) +9 bp; coding (405‑413/708 nt)	ABUW_3825 ←; ISAba13 (–) +9 bp; coding (746‑754/1254 nt)	0.572478	8.41816e-12
8423	pabC →; Δ10 bp; coding (609‑618/813 nt)	ABUW_3825 ←; ISAba13 (+) +9 bp; coding (240‑248/1254 nt)	0.572478	8.41816e-12
10990	ABUW_3804–[ABUW_3830]; Δ34,453 bp; ISAba13‑mediated	filE ←; Δ144 bp; coding (529‑672/1368 nt)	0.572478	8.41816e-12
11138	ABUW_3804–[ABUW_3830]; Δ34,453 bp; ISAba13‑mediated	filE ←; Δ117 bp; coding (412‑528/1368 nt)	0.572478	8.41816e-12
12175	vfr →; ISAba1 (–) +9 bp; coding (405‑413/708 nt)	ABUW_2032 ←; T→C; Q29R (CAA→CGA)	0.572478	8.41816e-12
5310	[ABUW_1764]; Δ1,626 bp; ISAba13‑mediated	ABUW_3609 ←; ISAba13 (+) +9 bp; coding (70‑78/327 nt)	0.56748	1.39664e-11
8474	ABUW_3017 ← / ← ggt; Δ1 bp; intergenic (‑132/+517)	ABUW_3825 ←; ISAba13 (+) +9 bp; coding (240‑248/1254 nt)	0.564966	1.79601e-11
2025	MIC_CIpro	adeS ←; C→T; G318D (GGC→GAC)	0.560159	2.88793e-11
5566	R1	ABUW_3609 ← / ← ABUW_3610; ISAba13 (+) +9 bp; intergenic (‑27/+160)	0.557709	3.66831e-11
1962	MIC_CIpro	adeS ←; C→A; G318V (GGC→GTC)	0.55148	6.68006e-11
7285	ABUW_0747 ← / → ABUW_0748; G→A; intergenic (‑98/‑30)	ABUW_3825 ←; ISAba13 (+) +9 bp; coding (1224‑1232/1254 nt)	0.550994	6.9964e-11
308	Bf_form	ABUW_0885 →; T→A; T1913T (ACT→ACA)	0.550916	7.04825e-11
4961	tyrS → / → ABUW_0015; (CTTTGGATT)10→11; intergenic (+257/‑590)	ABUW_3545; Δ166 bp;	0.548758	8.64646e-11
7322	ABUW_1900 → / → ABUW_1901; G→A; intergenic (+110/‑135)	ABUW_3825 ←; ISAba13 (+) +9 bp; coding (1224‑1232/1254 nt)	0.534522	3.21316e-10
6180	ABUW_2208 ←; ISAba13 (–) +9 bp; coding (170‑178/1470 nt)	ABUW_3804–[ABUW_3830]; Δ34,453 bp; ISAba13‑mediated	0.531085	4.37171e-10
5159	Bf_form	ABUW_3609 ←; ISAba13 (–) +9 bp; coding (70‑78/327 nt)	0.529821	4.89138e-10
2706	Bf_cells	ABUW_2208 ←; ISAba13 (–) +9 bp; coding (170‑178/1470 nt)	0.522233	9.51002e-10
1	R1	R2	-0.5	6.08784e-09
2	R1	R3	-0.5	6.08784e-09
3	R2	R3	-0.5	6.08784e-09
1832	R2	ABUW_1900 → / → ABUW_1901; G→A; intergenic (+110/‑135)	-0.5	6.08784e-09
11679	[hslR]–ABUW_1764; Δ16,670 bp; ISAba13‑mediated	ABUW_0885 →; A→C; E2690A (GAG→GCG) ‡	0.495443	8.76387e-09
2053	ABUW_0944 →; C→T; P233L (CCG→CTG)	adeS ←; C→T; G318D (GGC→GAC)	0.493657	1.00948e-08
3068	adeS ←; C→T; G318D (GGC→GAC)	ABUW_2540 →; T→A; L102I (TTA→ATA)	0.493657	1.00948e-08
3840	ABUW_0027 →; Δ1 bp; coding (236/1290 nt)	ABUW_3017 ← / ← ggt; Δ1 bp; intergenic (‑132/+517)	0.493657	1.00948e-08
3866	pabC →; Δ10 bp; coding (609‑618/813 nt)	ABUW_3017 ← / ← ggt; Δ1 bp; intergenic (‑132/+517)	0.493657	1.00948e-08
3886	[ABUW_1764]; Δ871 bp; ISAba13‑mediated	ABUW_3017 ← / ← ggt; Δ1 bp; intergenic (‑132/+517)	0.493657	1.00948e-08
3888	ABUW_1764 ← / ← ABUW_1766; Δ555 bp; ISAba13‑mediated	ABUW_3017 ← / ← ggt; Δ1 bp; intergenic (‑132/+517)	0.493657	1.00948e-08
3891	ABUW_1903 ←; ISAba13 (–) +9 bp; coding (38‑46/426 nt)	ABUW_3017 ← / ← ggt; Δ1 bp; intergenic (‑132/+517)	0.493657	1.00948e-08
6605	ABUW_1731 ←; ISAba13 (–) +9 bp; coding (327‑335/654 nt)	ABUW_3821 ←; ISAba1 (–) +9 bp; coding (1125‑1133/1176 nt)	0.493657	1.00948e-08
7153	ABUW_0225 ←; ISAba13 (–) +9 bp; coding (37‑45/525 nt)	ABUW_3824 ←; (T)5→6; coding (737/1212 nt)	0.493657	1.00948e-08
7162	ABUW_0633 →; ISAba125 (–) +3 bp; coding (499‑501/1239 nt)	ABUW_3824 ←; (T)5→6; coding (737/1212 nt)	0.493657	1.00948e-08
7195	gdhB2–ABUW_1764; Δ4,865 bp; ISAba13‑mediated	ABUW_3824 ←; (T)5→6; coding (737/1212 nt)	0.493657	1.00948e-08
7249	ABUW_3800 →; Δ1 bp; coding (560/1209 nt)	ABUW_3824 ←; (T)5→6; coding (737/1212 nt)	0.493657	1.00948e-08
7592	ABUW_3017 ← / ← ggt; Δ1 bp; intergenic (‑132/+517)	ABUW_3825 ←; (A)7→6; coding (1057/1254 nt)	0.493657	1.00948e-08
7663	ABUW_0944 →; C→T; P233L (CCG→CTG)	ABUW_3825 ←; ISAba13 (+) +9 bp; coding (1008‑1016/1254 nt)	0.493657	1.00948e-08
8828	ABUW_1731 ←; ISAba13 (–) +9 bp; coding (327‑335/654 nt)	ABUW_3826 ←; ISAba13 (–) +9 bp; coding (258‑266/1095 nt)	0.493657	1.00948e-08
9682	smpB →; ISAba1 (+) +9 bp; coding (169‑177/477 nt)	ABUW_4067 → / → ABUW_4068; C→T; intergenic (+446/‑139)	0.493657	1.00948e-08
9723	ABUW_3825 ←; ISAba1 (+) +9 bp; coding (229‑237/1254 nt)	ABUW_4067 → / → ABUW_4068; C→T; intergenic (+446/‑139)	0.493657	1.00948e-08
9980	ABUW_3800 →; (A)6→5; coding (659/1209 nt)	[repAci1]–ABUW_5014; Δ8,731 bp;	0.493657	1.00948e-08
11846	adeS ←; C→T; G318D (GGC→GAC)	filE ←; (CGGTGCAGT)19→7; coding (313‑420/1368 nt)	0.493657	1.00948e-08
11906	ABUW_3825 ←; ISAba13 (+) +9 bp; coding (1008‑1016/1254 nt)	filE ←; (CGGTGCAGT)19→7; coding (313‑420/1368 nt)	0.493657	1.00948e-08
12367	ABUW_3824 ←; (T)5→6; coding (737/1212 nt)	ABUW_0885 →; A→T; A2685A (GCA→GCT)	0.493657	1.00948e-08
6874	ABUW_3001–ABUW_3017; Δ16,006 bp;	ABUW_3823 ←; +C; coding (82/615 nt)	0.491525	1.19376e-08
7310	ABUW_1731 ←; ISAba13 (–) +9 bp; coding (327‑335/654 nt)	ABUW_3825 ←; ISAba13 (+) +9 bp; coding (1224‑1232/1254 nt)	0.491304	1.21468e-08
42	BfCipro_cells	MIC_Tet	0.488392	1.52428e-08
113	Bf_form	rplX →; A→G; K5E (AAA→GAA)	0.488278	1.53772e-08
128	Bf_form	rplX →; A→T; K6N (AAA→AAT)	0.488278	1.53772e-08
1043	Bf_form	ABUW_1489 →; C→T; A20V (GCA→GTA)	0.488278	1.53772e-08
791	tyrS → / → ABUW_0015; (CTTTGGATT)10→11; intergenic (+257/‑590)	ABUW_1203 →; ISAba125 (+) +3 bp; coding (2020‑2022/2700 nt)	0.487547	1.62744e-08
2786	tyrS → / → ABUW_0015; (CTTTGGATT)10→11; intergenic (+257/‑590)	npdA → / → putP; (T)8→7; intergenic (+47/‑362)	0.487547	1.62744e-08
9464	tyrS → / → ABUW_0015; (CTTTGGATT)10→11; intergenic (+257/‑590)	ABUW_4046–ABUW_4064; Δ13,067 bp; between MITE	0.487547	1.62744e-08
2360	czcA →; A→G; P389P (CCA→CCG)	ABUW_2055 →; G→A; R41H (CGT→CAT)	0.487122	1.68174e-08
2026	MIC_Tet	adeS ←; C→T; G318D (GGC→GAC)	0.482886	2.32814e-08
5234	vfr →; Δ1 bp; coding (85/708 nt)	ABUW_3609 ←; ISAba13 (–) +9 bp; coding (70‑78/327 nt)	0.479215	3.07508e-08
2351	Bf_cells	ABUW_2055 →; G→A; R41H (CGT→CAT)	0.46291	1.01812e-07
11644	rplX →; A→G; K5E (AAA→GAA)	ABUW_0885 →; A→C; E2690A (GAG→GCG) ‡	0.461937	1.09139e-07
11645	rplX →; A→T; K6N (AAA→AAT)	ABUW_0885 →; A→C; E2690A (GAG→GCG) ‡	0.461937	1.09139e-07
11675	ABUW_1489 →; C→T; A20V (GCA→GTA)	ABUW_0885 →; A→C; E2690A (GAG→GCG) ‡	0.461937	1.09139e-07
284	Bf_form	ABUW_0747 ← / → ABUW_0748; G→A; intergenic (‑98/‑30)	0.459123	1.33271e-07
8489	ABUW_3609 ←; ISAba13 (+) +9 bp; coding (70‑78/327 nt)	ABUW_3825 ←; ISAba13 (+) +9 bp; coding (240‑248/1254 nt)	0.453076	2.03497e-07
2534	dnaX →; (GAACCT)23→22; coding (1363‑1368/2151 nt)	ABUW_2157 ← / → ABUW_2158; +A; intergenic (‑147/‑118)	0.449081	2.6796e-07
11984	dnaX →; (GAACCT)23→22; coding (1363‑1368/2151 nt)	filE ←; (CGGTGCAGT)19→9; coding (313‑402/1368 nt)	0.449081	2.6796e-07
12769	dnaX →; (GAACCT)23→22; coding (1363‑1368/2151 nt)	filE ←; Δ135 bp; coding (403‑537/1368 nt)	0.449081	2.6796e-07
9352	ABUW_0885 →; C→T; D3074D (GAC→GAT)	ABUW_4045–ABUW_4087; Δ29,111 bp; ISAba125‑mediated	0.442627	4.1493e-07
10767	ABUW_0885 →; C→T; D3074D (GAC→GAT)	filE ←; Δ126 bp; coding (412‑537/1368 nt)	0.442627	4.1493e-07
1982	ABUW_0885 →; A→G; A2635A (GCA→GCG)	adeS ←; C→A; G318V (GGC→GTC)	0.439633	5.06674e-07
1983	ABUW_0885 →; A→G; L2636L (TTA→TTG)	adeS ←; C→A; G318V (GGC→GTC)	0.439633	5.06674e-07
2620	adeS ←; C→A; G318V (GGC→GTC)	ABUW_2169 →; (A)7→6; coding (198/888 nt)	0.439633	5.06674e-07
9743	ABUW_0225 ←; ISAba13 (–) +9 bp; coding (37‑45/525 nt)	ABUW_4087–ABUW_4089; Δ1,985 bp; between ISAba125	0.439633	5.06674e-07
9771	ABUW_1203 →; ISAba125 (+) +3 bp; coding (2020‑2022/2700 nt)	ABUW_4087–ABUW_4089; Δ1,985 bp; between ISAba125	0.439633	5.06674e-07
9806	npdA → / → putP; (T)8→7; intergenic (+47/‑362)	ABUW_4087–ABUW_4089; Δ1,985 bp; between ISAba125	0.439633	5.06674e-07
9839	ABUW_3800 →; Δ1 bp; coding (560/1209 nt)	ABUW_4087–ABUW_4089; Δ1,985 bp; between ISAba125	0.439633	5.06674e-07
9869	ABUW_4046–ABUW_4064; Δ13,067 bp; between MITE	ABUW_4087–ABUW_4089; Δ1,985 bp; between ISAba125	0.439633	5.06674e-07
182	tyrS → / → ABUW_0015; (CTTTGGATT)10→11; intergenic (+257/‑590)	ABUW_0633 →; (A)5→4; coding (236/1239 nt)	0.43844	5.48383e-07
7636	MIC_Tet	ABUW_3825 ←; ISAba13 (+) +9 bp; coding (1008‑1016/1254 nt)	0.433018	7.82571e-07
283	BfTet_cells	ABUW_0747 ← / → ABUW_0748; G→A; intergenic (‑98/‑30)	0.431092	8.86597e-07
7027	BfCipro_cells	ABUW_3824 ←; ISAba13 (–) +9 bp; coding (779‑787/1212 nt)	0.431092	8.86597e-07
7261	R1	ABUW_3825 ←; ISAba13 (+) +9 bp; coding (1224‑1232/1254 nt)	0.427618	1.1084e-06
28	BfTet_cells	Bf_form	0.426482	1.19167e-06
1833	R3	ABUW_1900 → / → ABUW_1901; G→A; intergenic (+110/‑135)	-0.425	1.30934e-06
2668	ABUW_1059 ← / → ABUW_1060; +C; intergenic (‑206/‑47)	ABUW_2208 ←; G→A; A342V (GCA→GTA)	0.423518	1.43792e-06
4318	ABUW_1059 ← / → ABUW_1060; +C; intergenic (‑206/‑47)	ABUW_3193 ←; (A)5→6; coding (287/465 nt)	0.423518	1.43792e-06
7635	MIC_CIpro	ABUW_3825 ←; ISAba13 (+) +9 bp; coding (1008‑1016/1254 nt)	0.409153	3.48566e-06
11486	MIC_Tet	ABUW_0885 →; T→C; G1510G (GGT→GGC)	0.406214	4.15732e-06
5568	R3	ABUW_3609 ← / ← ABUW_3610; ISAba13 (+) +9 bp; intergenic (‑27/+160)	-0.403449	4.89923e-06
1396	rplQ →; C→T; T37I (ACT→ATT)	ABUW_1759–ABUW_1764; Δ8,706 bp; ISAba13‑mediated	0.39958	6.14994e-06
1397	ABUW_0633 →; Δ2 bp; coding (147‑148/1239 nt)	ABUW_1759–ABUW_1764; Δ8,706 bp; ISAba13‑mediated	0.39958	6.14994e-06
1398	ABUW_0633 →; (A)5→4; coding (236/1239 nt)	ABUW_1759–ABUW_1764; Δ8,706 bp; ISAba13‑mediated	0.39958	6.14994e-06
1399	ABUW_0633 →; ISAba1 (–) +9 bp; coding (356‑364/1239 nt)	ABUW_1759–ABUW_1764; Δ8,706 bp; ISAba13‑mediated	0.39958	6.14994e-06
1402	pilH →; G→A; W92* (TGG→TGA)	ABUW_1759–ABUW_1764; Δ8,706 bp; ISAba13‑mediated	0.39958	6.14994e-06
1426	pepN → / → ABUW_1631; ISAba13 (–) +9 bp; intergenic (+52/‑491)	ABUW_1759–ABUW_1764; Δ8,706 bp; ISAba13‑mediated	0.39958	6.14994e-06
5291	pabC →; Δ10 bp; coding (609‑618/813 nt)	ABUW_3609 ←; ISAba13 (+) +9 bp; coding (70‑78/327 nt)	0.39958	6.14994e-06
8310	ABUW_1759–ABUW_1764; Δ8,706 bp; ISAba13‑mediated	ABUW_3825 ←; ISAba13 (–) +9 bp; coding (323‑331/1254 nt)	0.39958	6.14994e-06
8832	ABUW_1759–ABUW_1764; Δ8,706 bp; ISAba13‑mediated	ABUW_3826 ←; ISAba13 (–) +9 bp; coding (258‑266/1095 nt)	0.39958	6.14994e-06
9695	ABUW_3609 ←; ISAba13 (+) +9 bp; coding (70‑78/327 nt)	ABUW_4067 → / → ABUW_4068; C→T; intergenic (+446/‑139)	0.39958	6.14994e-06
10207	ABUW_1759–ABUW_1764; Δ8,706 bp; ISAba13‑mediated	tyrS → / → ABUW_0015; +CTTTGGATT; intergenic (+171/‑676)	0.39958	6.14994e-06
5259	BfCipro_cells	ABUW_3609 ←; ISAba13 (+) +9 bp; coding (70‑78/327 nt)	0.39736	6.99787e-06
11731	ABUW_3609 ←; ISAba13 (–) +9 bp; coding (70‑78/327 nt)	ABUW_0885 →; A→C; E2690A (GAG→GCG) ‡	0.397145	7.08561e-06
3337	rplX →; A→G; K5E (AAA→GAA)	vfr →; Δ1 bp; coding (85/708 nt)	0.39268	9.16011e-06
3338	rplX →; A→T; K6N (AAA→AAT)	vfr →; Δ1 bp; coding (85/708 nt)	0.39268	9.16011e-06
3368	ABUW_1489 →; C→T; A20V (GCA→GTA)	vfr →; Δ1 bp; coding (85/708 nt)	0.39268	9.16011e-06
8812	ABUW_0885 →; A→T; V2799V (GTA→GTT)	ABUW_3826 ←; ISAba13 (–) +9 bp; coding (258‑266/1095 nt)	0.392128	9.45328e-06
5648	vfr →; Δ1 bp; coding (85/708 nt)	ABUW_3609 ← / ← ABUW_3610; ISAba13 (+) +9 bp; intergenic (‑27/+160)	-0.388394	1.16807e-05
11635	BfTet_cells	ABUW_0885 →; A→C; E2690A (GAG→GCG) ‡	0.387831	1.20565e-05
1428	ABUW_1731 ←; ISAba13 (–) +9 bp; coding (327‑335/654 nt)	ABUW_1759–ABUW_1764; Δ8,706 bp; ISAba13‑mediated	0.383413	1.54274e-05
5342	ABUW_3017 ← / ← ggt; Δ1 bp; intergenic (‑132/+517)	ABUW_3609 ←; ISAba13 (+) +9 bp; coding (70‑78/327 nt)	0.383413	1.54274e-05
1386	Bf_form	ABUW_1759–ABUW_1764; Δ8,706 bp; ISAba13‑mediated	0.382774	1.59825e-05
5033	vfr →; Δ1 bp; coding (85/708 nt)	ABUW_3545; Δ166 bp;	0.381532	1.71165e-05
11650	ABUW_0633 →; ISAba125 (–) +3 bp; coding (499‑501/1239 nt)	ABUW_0885 →; A→C; E2690A (GAG→GCG) ‡	0.377307	2.15659e-05
11683	gdhB2–ABUW_1764; Δ4,865 bp; ISAba13‑mediated	ABUW_0885 →; A→C; E2690A (GAG→GCG) ‡	0.377307	2.15659e-05
12400	ABUW_0885 →; A→C; E2690A (GAG→GCG) ‡	ABUW_0885 →; A→T; A2685A (GCA→GCT)	0.377307	2.15659e-05
7314	ABUW_1759–ABUW_1764; Δ8,706 bp; ISAba13‑mediated	ABUW_3825 ←; ISAba13 (+) +9 bp; coding (1224‑1232/1254 nt)	0.375748	2.34662e-05
295	ABUW_0633 →; Δ2 bp; coding (147‑148/1239 nt)	ABUW_0747 ← / → ABUW_0748; G→A; intergenic (‑98/‑30)	0.368313	3.48978e-05
296	ABUW_0633 →; (A)5→4; coding (236/1239 nt)	ABUW_0747 ← / → ABUW_0748; G→A; intergenic (‑98/‑30)	0.368313	3.48978e-05
297	ABUW_0633 →; ISAba1 (–) +9 bp; coding (356‑364/1239 nt)	ABUW_0747 ← / → ABUW_0748; G→A; intergenic (‑98/‑30)	0.368313	3.48978e-05
3267	ABUW_0885 →; T→A; T2228T (ACT→ACA)	ABUW_2740 ← / → vfr; ISAba1 (+) +9 bp; intergenic (‑136/‑295)	0.368313	3.48978e-05
6523	ABUW_2740 ← / → vfr; ISAba1 (+) +9 bp; intergenic (‑136/‑295)	ABUW_3820 ←; C→G; R301P (CGT→CCT)	0.368313	3.48978e-05
6580	ABUW_0747 ← / → ABUW_0748; G→A; intergenic (‑98/‑30)	ABUW_3821 ←; ISAba1 (–) +9 bp; coding (1125‑1133/1176 nt)	0.368313	3.48978e-05
7039	rplQ →; C→T; T37I (ACT→ATT)	ABUW_3824 ←; ISAba13 (–) +9 bp; coding (779‑787/1212 nt)	0.368313	3.48978e-05
7045	pilH →; G→A; W92* (TGG→TGA)	ABUW_3824 ←; ISAba13 (–) +9 bp; coding (779‑787/1212 nt)	0.368313	3.48978e-05
7050	ABUW_0885 →; A→G; A2635A (GCA→GCG)	ABUW_3824 ←; ISAba13 (–) +9 bp; coding (779‑787/1212 nt)	0.368313	3.48978e-05
7051	ABUW_0885 →; A→G; L2636L (TTA→TTG)	ABUW_3824 ←; ISAba13 (–) +9 bp; coding (779‑787/1212 nt)	0.368313	3.48978e-05
7069	pepN → / → ABUW_1631; ISAba13 (–) +9 bp; intergenic (+52/‑491)	ABUW_3824 ←; ISAba13 (–) +9 bp; coding (779‑787/1212 nt)	0.368313	3.48978e-05
7079	[ABUW_1764]; Δ871 bp; ISAba13‑mediated	ABUW_3824 ←; ISAba13 (–) +9 bp; coding (779‑787/1212 nt)	0.368313	3.48978e-05
7094	ABUW_2169 →; (A)7→6; coding (198/888 nt)	ABUW_3824 ←; ISAba13 (–) +9 bp; coding (779‑787/1212 nt)	0.368313	3.48978e-05
8281	ABUW_0747 ← / → ABUW_0748; G→A; intergenic (‑98/‑30)	ABUW_3825 ←; ISAba13 (–) +9 bp; coding (323‑331/1254 nt)	0.368313	3.48978e-05
8803	ABUW_0747 ← / → ABUW_0748; G→A; intergenic (‑98/‑30)	ABUW_3826 ←; ISAba13 (–) +9 bp; coding (258‑266/1095 nt)	0.368313	3.48978e-05
10273	ABUW_3824 ←; ISAba13 (–) +9 bp; coding (779‑787/1212 nt)	tyrS → / → ABUW_0015; +CTTTGGATT; intergenic (+171/‑676)	0.368313	3.48978e-05
9831	ABUW_3545; Δ166 bp;	ABUW_4087–ABUW_4089; Δ1,985 bp; between ISAba125	0.366557	3.82733e-05
7415	ABUW_0885 →; A→T; V2799V (GTA→GTT)	ABUW_3825 ←; ISAba125 (+) +3 bp; coding (1170‑1172/1254 nt)	0.362164	4.81026e-05
1959	BfCipro_cells	adeS ←; C→A; G318V (GGC→GTC)	0.361158	5.0667e-05
9737	BfTet_cells	ABUW_4087–ABUW_4089; Δ1,985 bp; between ISAba125	0.361158	5.0667e-05
11483	BfTet_cells	ABUW_0885 →; T→C; G1510G (GGT→GGC)	0.355745	6.67864e-05
52	BfTet_cells	tyrS → / → ABUW_0015; (CTTTGGATT)10→11; intergenic (+257/‑590)	0.353523	7.46993e-05
277	R1	ABUW_0747 ← / → ABUW_0748; G→A; intergenic (‑98/‑30)	0.351986	8.06772e-05
1855	ABUW_0747 ← / → ABUW_0748; G→A; intergenic (‑98/‑30)	ABUW_1900 → / → ABUW_1901; G→A; intergenic (+110/‑135)	0.351986	8.06772e-05
7022	R1	ABUW_3824 ←; ISAba13 (–) +9 bp; coding (779‑787/1212 nt)	0.351986	8.06772e-05
7083	ABUW_1900 → / → ABUW_1901; G→A; intergenic (+110/‑135)	ABUW_3824 ←; ISAba13 (–) +9 bp; coding (779‑787/1212 nt)	0.351986	8.06772e-05
25	Plk_cells	Bf_form	-0.351625	8.21436e-05
11663	ABUW_0885 →; A→G; T2809T (ACA→ACG)	ABUW_0885 →; A→C; E2690A (GAG→GCG) ‡	0.34955	9.10669e-05
198	Bf_form	ABUW_0633 →; ISAba1 (–) +9 bp; coding (356‑364/1239 nt)	0.348995	9.36062e-05
11674	ABUW_1399 ←; C→A; R22R (CGG→CGT)	ABUW_0885 →; A→C; E2690A (GAG→GCG) ‡	0.348162	9.75328e-05
11718	ABUW_3037 ← / ← ABUW_3038; ISAba125 (+) +3 bp; intergenic (‑77/+174)	ABUW_0885 →; A→C; E2690A (GAG→GCG) ‡	0.348162	9.75328e-05
11763	ABUW_3827 ←; ISAba125 (–) +3 bp; coding (1177‑1179/1224 nt)	ABUW_0885 →; A→C; E2690A (GAG→GCG) ‡	0.348162	9.75328e-05
7302	ABUW_1338 →; A→G; T325A (ACA→GCA)	ABUW_3825 ←; ISAba13 (+) +9 bp; coding (1224‑1232/1254 nt)	0.344447	0.000117008
7311	[hslR]–ABUW_1764; Δ16,670 bp; ISAba13‑mediated	ABUW_3825 ←; ISAba13 (+) +9 bp; coding (1224‑1232/1254 nt)	0.344447	0.000117008
2413	ABUW_1996 → / ← ABUW_1997; +C; intergenic (+200/+121)	ABUW_2055 →; G→A; R41H (CGT→CAT)	0.342997	0.000125549
2414	ABUW_1996 → / ← ABUW_1997; A→C; intergenic (+204/+117)	ABUW_2055 →; G→A; R41H (CGT→CAT)	0.342997	0.000125549
2485	ABUW_2055 →; G→A; R41H (CGT→CAT)	ABUW_2056 →; (G)7→8; coding (597/978 nt)	0.342997	0.000125549
3151	ABUW_2055 →; G→A; R41H (CGT→CAT)	clpV ←; A→T; L12L (CTT→CTA)	0.342997	0.000125549
3230	ABUW_2055 →; G→A; R41H (CGT→CAT)	ABUW_2674 ← / ← ABUW_2675; T→A; intergenic (‑211/+279)	0.342997	0.000125549
4256	ABUW_2055 →; G→A; R41H (CGT→CAT)	ABUW_3189 → / → ABUW_3190; A→C; intergenic (+140/‑147)	0.342997	0.000125549
6065	ABUW_2055 →; G→A; R41H (CGT→CAT)	ABUW_3800 →; A→C; I254L (ATT→CTT)	0.342997	0.000125549
6286	ABUW_2055 →; G→A; R41H (CGT→CAT)	lldP ← / → manB; A→C; intergenic (‑307/‑74)	0.342997	0.000125549
12473	ABUW_2055 →; G→A; R41H (CGT→CAT)	filE ←; (CGGTGCAGT)19→5; coding (313‑438/1368 nt)	0.342997	0.000125549
12631	ABUW_2055 →; G→A; R41H (CGT→CAT)	filE ←; (CGGTGCAGT)19→4; coding (313‑447/1368 nt)	0.342997	0.000125549
5640	ABUW_2208 ←; ISAba13 (–) +9 bp; coding (170‑178/1470 nt)	ABUW_3609 ← / ← ABUW_3610; ISAba13 (+) +9 bp; intergenic (‑27/+160)	-0.339003	0.000152167
9185	Bf_cells	[repAci6]–ABUW_4123; Δ83,610 bp;	0.338983	0.000152307
7714	ABUW_3001–ABUW_3017; Δ16,006 bp;	ABUW_3825 ←; ISAba13 (+) +9 bp; coding (1008‑1016/1254 nt)	0.338457	0.000156188
9962	ABUW_3181 ←; T→G; S162R (AGT→CGT)	[repAci1]–ABUW_5014; Δ8,731 bp;	0.338457	0.000156188
9978	ABUW_3609 ← / ← ABUW_3610; ISAba13 (–) +9 bp; intergenic (‑103/+84)	[repAci1]–ABUW_5014; Δ8,731 bp;	0.338457	0.000156188
9984	ABUW_3820 ←; Δ2 bp; coding (1429‑1430/1875 nt)	[repAci1]–ABUW_5014; Δ8,731 bp;	0.338457	0.000156188
7367	ABUW_3609 ← / ← ABUW_3610; ISAba13 (+) +9 bp; intergenic (‑27/+160)	ABUW_3825 ←; ISAba13 (+) +9 bp; coding (1224‑1232/1254 nt)	0.336164	0.000174172
11540	adeS ←; C→A; G318V (GGC→GTC)	ABUW_0885 →; T→C; G1510G (GGT→GGC)	0.33353	0.000197203
10	Plk_cells	Bf_cells	-0.333333	0.000199031
14	Plk_cells	BfCipro_cells	-0.333333	0.000199031
15	Bf_cells	BfCipro_cells	-0.333333	0.000199031
19	Plk_cells	BfTet_cells	-0.333333	0.000199031
20	Bf_cells	BfTet_cells	-0.333333	0.000199031
21	BfCipro_cells	BfTet_cells	-0.333333	0.000199031
1379	R1	ABUW_1759–ABUW_1764; Δ8,706 bp; ISAba13‑mediated	0.324443	0.00030012
1884	ABUW_1759–ABUW_1764; Δ8,706 bp; ISAba13‑mediated	ABUW_1900 → / → ABUW_1901; G→A; intergenic (+110/‑135)	0.324443	0.00030012
5256	R3	ABUW_3609 ←; ISAba13 (+) +9 bp; coding (70‑78/327 nt)	0.324443	0.00030012
11654	ABUW_0885 →; T→A; T1913T (ACT→ACA)	ABUW_0885 →; A→C; E2690A (GAG→GCG) ‡	0.323182	0.000317804
11744	ABUW_3821 ←; ISAba1 (–) +9 bp; coding (1125‑1133/1176 nt)	ABUW_0885 →; A→C; E2690A (GAG→GCG) ‡	0.323182	0.000317804
1183	BfTet_cells	ABUW_1731 ←; ISAba13 (–) +9 bp; coding (327‑335/654 nt)	0.321634	0.000340827
2022	BfCipro_cells	adeS ←; C→T; G318D (GGC→GAC)	0.321634	0.000340827
3834	BfCipro_cells	ABUW_3017 ← / ← ggt; Δ1 bp; intergenic (‑132/+517)	0.321634	0.000340827
4011	BfCipro_cells	smpB →; ISAba1 (+) +9 bp; coding (169‑177/477 nt)	0.321634	0.000340827
7147	BfTet_cells	ABUW_3824 ←; (T)5→6; coding (737/1212 nt)	0.321634	0.000340827
7632	BfCipro_cells	ABUW_3825 ←; ISAba13 (+) +9 bp; coding (1008‑1016/1254 nt)	0.321634	0.000340827
8521	BfCipro_cells	ABUW_3825 ←; ISAba1 (+) +9 bp; coding (229‑237/1254 nt)	0.321634	0.000340827
5575	MIC_Tet	ABUW_3609 ← / ← ABUW_3610; ISAba13 (+) +9 bp; intergenic (‑27/+160)	0.318988	0.000383778
3289	dnaX →; (GAACCT)23→22; coding (1363‑1368/2151 nt)	ABUW_2740 ← / → vfr; ISAba1 (+) +9 bp; intergenic (‑136/‑295)	0.318678	0.000389116
40	Plk_cells	MIC_Tet	-0.317842	0.000403878
1385	BfTet_cells	ABUW_1759–ABUW_1764; Δ8,706 bp; ISAba13‑mediated	0.309058	0.000593421
2349	R3	ABUW_2055 →; G→A; R41H (CGT→CAT)	0.307096	0.000645626
11530	ABUW_1759–ABUW_1764; Δ8,706 bp; ISAba13‑mediated	ABUW_0885 →; T→C; G1510G (GGT→GGC)	0.305551	0.000689685
7267	BfTet_cells	ABUW_3825 ←; ISAba13 (+) +9 bp; coding (1224‑1232/1254 nt)	0.305505	0.000691036
2772	ABUW_2056 →; (G)7→8; coding (597/978 nt)	ABUW_2208 ←; ISAba13 (–) +9 bp; coding (170‑178/1470 nt)	0.304034	0.000735594
3156	ABUW_2208 ←; ISAba13 (–) +9 bp; coding (170‑178/1470 nt)	clpV ←; A→T; L12L (CTT→CTA)	0.304034	0.000735594
4261	ABUW_2208 ←; ISAba13 (–) +9 bp; coding (170‑178/1470 nt)	ABUW_3189 → / → ABUW_3190; A→C; intergenic (+140/‑147)	0.304034	0.000735594
6070	ABUW_2208 ←; ISAba13 (–) +9 bp; coding (170‑178/1470 nt)	ABUW_3800 →; A→C; I254L (ATT→CTT)	0.304034	0.000735594
10953	ABUW_2208 ←; ISAba13 (–) +9 bp; coding (170‑178/1470 nt)	filE ←; Δ144 bp; coding (529‑672/1368 nt)	0.304034	0.000735594
11101	ABUW_2208 ←; ISAba13 (–) +9 bp; coding (170‑178/1470 nt)	filE ←; Δ117 bp; coding (412‑528/1368 nt)	0.304034	0.000735594
12478	ABUW_2208 ←; ISAba13 (–) +9 bp; coding (170‑178/1470 nt)	filE ←; (CGGTGCAGT)19→5; coding (313‑438/1368 nt)	0.304034	0.000735594
12636	ABUW_2208 ←; ISAba13 (–) +9 bp; coding (170‑178/1470 nt)	filE ←; (CGGTGCAGT)19→4; coding (313‑447/1368 nt)	0.304034	0.000735594
11495	ABUW_0633 →; Δ2 bp; coding (147‑148/1239 nt)	ABUW_0885 →; T→C; G1510G (GGT→GGC)	0.302291	0.000791841
11606	ABUW_3825 ←; ISAba13 (–) +9 bp; coding (323‑331/1254 nt)	ABUW_0885 →; T→C; G1510G (GGT→GGC)	0.302291	0.000791841
4014	MIC_CIpro	smpB →; ISAba1 (+) +9 bp; coding (169‑177/477 nt)	0.301292	0.00082579
8524	MIC_CIpro	ABUW_3825 ←; ISAba1 (+) +9 bp; coding (229‑237/1254 nt)	0.301292	0.00082579
5635	ABUW_2055 →; G→A; R41H (CGT→CAT)	ABUW_3609 ← / ← ABUW_3610; ISAba13 (+) +9 bp; intergenic (‑27/+160)	-0.300494	0.000853894
5570	Bf_cells	ABUW_3609 ← / ← ABUW_3610; ISAba13 (+) +9 bp; intergenic (‑27/+160)	-0.300349	0.000859093
745	Plk_cells	ABUW_1059 ← / → ABUW_1060; +C; intergenic (‑206/‑47)	0.299101	0.000905008
1954	R1	adeS ←; C→A; G318V (GGC→GTC)	0.294884	0.00107738
2015	ABUW_1900 → / → ABUW_1901; G→A; intergenic (+110/‑135)	adeS ←; C→A; G318V (GGC→GTC)	0.294884	0.00107738
9732	R2	ABUW_4087–ABUW_4089; Δ1,985 bp; between ISAba125	0.294884	0.00107738
179	Bf_form	ABUW_0633 →; (A)5→4; coding (236/1239 nt)	0.289189	0.00135775
11317	[repAci1]–ABUW_5014; Δ8,731 bp;	filE ←; Δ135 bp; coding (421‑555/1368 nt)	0.287787	0.00143626
361	MIC_Tet	ABUW_0885 →; A→T; V2367V (GTA→GTT)	0.287615	0.00144618
388	MIC_Tet	ABUW_0885 →; A→G; A2635A (GCA→GCG)	0.287615	0.00144618
416	MIC_Tet	ABUW_0885 →; A→G; L2636L (TTA→TTG)	0.287615	0.00144618
640	MIC_Tet	ABUW_0944 →; C→T; P233L (CCG→CTG)	0.287615	0.00144618
1336	MIC_Tet	[ABUW_1758]–ABUW_1764; Δ9,965 bp; ISAba13‑mediated	0.287615	0.00144618
2090	MIC_Tet	adeS ←; C→A; D167Y (GAT→TAT)	0.287615	0.00144618
2566	MIC_Tet	ABUW_2169 →; (A)7→6; coding (198/888 nt)	0.287615	0.00144618
7885	MIC_Tet	ABUW_3825 ←; ISAba125 (+) +3 bp; coding (695‑697/1254 nt)	0.287615	0.00144618
11791	MIC_Tet	filE ←; (CGGTGCAGT)19→7; coding (313‑420/1368 nt)	0.287615	0.00144618
11636	Bf_form	ABUW_0885 →; A→C; E2690A (GAG→GCG) ‡	0.285453	0.0015762
5647	ABUW_2740 ← / → vfr; ISAba1 (+) +9 bp; intergenic (‑136/‑295)	ABUW_3609 ← / ← ABUW_3610; ISAba13 (+) +9 bp; intergenic (‑27/+160)	-0.27984	0.00196485
238	BfTet_cells	ABUW_0633 →; ISAba125 (+) +3 bp; coding (696‑698/1239 nt)	0.27735	0.00216351
4760	BfTet_cells	[ABUW_3448]; Δ141 bp;	0.27735	0.00216351
6110	Bf_cells	ABUW_3804–[ABUW_3830]; Δ34,453 bp; ISAba13‑mediated	0.27735	0.00216351
9187	BfTet_cells	[repAci6]–ABUW_4123; Δ83,610 bp;	-0.27735	0.00216351
11179	Plk_cells	filE ←; Δ135 bp; coding (421‑555/1368 nt)	0.27701	0.00219201
387	MIC_CIpro	ABUW_0885 →; A→G; A2635A (GCA→GCG)	0.276527	0.00223312
415	MIC_CIpro	ABUW_0885 →; A→G; L2636L (TTA→TTG)	0.276527	0.00223312
639	MIC_CIpro	ABUW_0944 →; C→T; P233L (CCG→CTG)	0.276527	0.00223312
1605	MIC_CIpro	[ABUW_1764]; Δ871 bp; ISAba13‑mediated	0.276527	0.00223312
2565	MIC_CIpro	ABUW_2169 →; (A)7→6; coding (198/888 nt)	0.276527	0.00223312
3012	MIC_CIpro	ABUW_2540 →; T→A; L102I (TTA→ATA)	0.276527	0.00223312
9600	MIC_CIpro	ABUW_4067 → / → ABUW_4068; C→T; intergenic (+446/‑139)	0.276527	0.00223312
11790	MIC_CIpro	filE ←; (CGGTGCAGT)19→7; coding (313‑420/1368 nt)	0.276527	0.00223312
3347	ABUW_0885 →; T→A; T1913T (ACT→ACA)	vfr →; Δ1 bp; coding (85/708 nt)	0.276498	0.0022356
3362	ABUW_1203 →; ISAba125 (+) +3 bp; coding (2020‑2022/2700 nt)	vfr →; Δ1 bp; coding (85/708 nt)	0.276498	0.0022356
3393	ABUW_2157 ← / → ABUW_2158; +A; intergenic (‑147/‑118)	vfr →; Δ1 bp; coding (85/708 nt)	0.276498	0.0022356
3397	npdA → / → putP; (T)8→7; intergenic (+47/‑362)	vfr →; Δ1 bp; coding (85/708 nt)	0.276498	0.0022356
3400	ABUW_2540 →; T→A; L102I (TTA→ATA)	vfr →; Δ1 bp; coding (85/708 nt)	0.276498	0.0022356
9536	vfr →; Δ1 bp; coding (85/708 nt)	ABUW_4046–ABUW_4064; Δ13,067 bp; between MITE	0.276498	0.0022356
12018	vfr →; Δ1 bp; coding (85/708 nt)	filE ←; (CGGTGCAGT)19→9; coding (313‑402/1368 nt)	0.276498	0.0022356
12803	vfr →; Δ1 bp; coding (85/708 nt)	filE ←; Δ135 bp; coding (403‑537/1368 nt)	0.276498	0.0022356
5158	BfTet_cells	ABUW_3609 ←; ISAba13 (–) +9 bp; coding (70‑78/327 nt)	0.275186	0.00235081
11497	ABUW_0633 →; ISAba1 (–) +9 bp; coding (356‑364/1239 nt)	ABUW_0885 →; T→C; G1510G (GGT→GGC)	0.272115	0.00264169
11501	ABUW_0747 ← / → ABUW_0748; G→A; intergenic (‑98/‑30)	ABUW_0885 →; T→C; G1510G (GGT→GGC)	0.271755	0.00267788
11505	ABUW_0885 →; A→G; A2635A (GCA→GCG)	ABUW_0885 →; T→C; G1510G (GGT→GGC)	0.269268	0.00293997
11506	ABUW_0885 →; A→G; L2636L (TTA→TTG)	ABUW_0885 →; T→C; G1510G (GGT→GGC)	0.269268	0.00293997
10007	[repAci6]–ABUW_4123; Δ83,610 bp;	[repAci1]–ABUW_5014; Δ8,731 bp;	0.267615	0.00312678
7262	R2	ABUW_3825 ←; ISAba13 (+) +9 bp; coding (1224‑1232/1254 nt)	-0.267261	0.00316818
5262	MIC_CIpro	ABUW_3609 ←; ISAba13 (+) +9 bp; coding (70‑78/327 nt)	0.265624	0.00336599
1177	R1	ABUW_1731 ←; ISAba13 (–) +9 bp; coding (327‑335/654 nt)	0.262613	0.00375899
1880	ABUW_1731 ←; ISAba13 (–) +9 bp; coding (327‑335/654 nt)	ABUW_1900 → / → ABUW_1901; G→A; intergenic (+110/‑135)	0.262613	0.00375899
4008	R3	smpB →; ISAba1 (+) +9 bp; coding (169‑177/477 nt)	0.262613	0.00375899
7142	R2	ABUW_3824 ←; (T)5→6; coding (737/1212 nt)	0.262613	0.00375899
7628	R2	ABUW_3825 ←; ISAba13 (+) +9 bp; coding (1008‑1016/1254 nt)	0.262613	0.00375899
8518	R3	ABUW_3825 ←; ISAba1 (+) +9 bp; coding (229‑237/1254 nt)	0.262613	0.00375899
8396	tyrS → / → ABUW_0015; (CTTTGGATT)10→11; intergenic (+257/‑590)	ABUW_3825 ←; ISAba13 (+) +9 bp; coding (240‑248/1254 nt)	0.262092	0.003831
4499	ABUW_0885 →; A→T; V2799V (GTA→GTT)	ABUW_3278 →; Δ3 bp; coding (23‑25/261 nt)	0.261583	0.0039025
11498	ABUW_0633 →; ISAba125 (–) +3 bp; coding (499‑501/1239 nt)	ABUW_0885 →; T→C; G1510G (GGT→GGC)	0.260728	0.00402545
11531	gdhB2–ABUW_1764; Δ4,865 bp; ISAba13‑mediated	ABUW_0885 →; T→C; G1510G (GGT→GGC)	0.260728	0.00402545
12399	ABUW_0885 →; T→C; G1510G (GGT→GGC)	ABUW_0885 →; A→T; A2685A (GCA→GCT)	0.260728	0.00402545
11596	ABUW_3824 ←; ISAba13 (–) +9 bp; coding (779‑787/1212 nt)	ABUW_0885 →; T→C; G1510G (GGT→GGC)	0.259609	0.0041916
11581	ABUW_3609 ←; ISAba13 (+) +9 bp; coding (28‑36/327 nt)	ABUW_0885 →; T→C; G1510G (GGT→GGC)	0.258451	0.00436994
11593	ABUW_3821 ←; ISAba1 (+) +9 bp; coding (655‑663/1176 nt)	ABUW_0885 →; T→C; G1510G (GGT→GGC)	0.258451	0.00436994
5669	ABUW_3609 ←; ISAba13 (+) +9 bp; coding (70‑78/327 nt)	ABUW_3609 ← / ← ABUW_3610; ISAba13 (+) +9 bp; intergenic (‑27/+160)	-0.257942	0.00445036
11511	ABUW_0885 →; A→G; T2809T (ACA→ACG)	ABUW_0885 →; T→C; G1510G (GGT→GGC)	0.254465	0.00503673
11496	ABUW_0633 →; (A)5→4; coding (236/1239 nt)	ABUW_0885 →; T→C; G1510G (GGT→GGC)	0.253896	0.00513906
11504	ABUW_0885 →; A→T; V2367V (GTA→GTT)	ABUW_0885 →; T→C; G1510G (GGT→GGC)	0.253327	0.00524323
11529	[ABUW_1758]–ABUW_1764; Δ9,965 bp; ISAba13‑mediated	ABUW_0885 →; T→C; G1510G (GGT→GGC)	0.253327	0.00524323
11542	adeS ←; C→A; D167Y (GAT→TAT)	ABUW_0885 →; T→C; G1510G (GGT→GGC)	0.253327	0.00524323
11603	ABUW_3825 ←; ISAba125 (+) +3 bp; coding (695‑697/1254 nt)	ABUW_0885 →; T→C; G1510G (GGT→GGC)	0.253327	0.00524323
3324	R3	vfr →; Δ1 bp; coding (85/708 nt)	0.25082	0.00572469
2318	ABUW_1059 ← / → ABUW_1060; +C; intergenic (‑206/‑47)	ABUW_2032 ←; +T; coding (78/291 nt)	0.249803	0.00593091
2354	Bf_form	ABUW_2055 →; G→A; R41H (CGT→CAT)	0.248341	0.00623902
3322	R1	vfr →; Δ1 bp; coding (85/708 nt)	-0.244263	0.00717496
3383	ABUW_1900 → / → ABUW_1901; G→A; intergenic (+110/‑135)	vfr →; Δ1 bp; coding (85/708 nt)	-0.244263	0.00717496
7280	ABUW_0633 →; (A)5→4; coding (236/1239 nt)	ABUW_3825 ←; ISAba13 (+) +9 bp; coding (1224‑1232/1254 nt)	0.242536	0.00760753
7281	ABUW_0633 →; ISAba1 (–) +9 bp; coding (356‑364/1239 nt)	ABUW_3825 ←; ISAba13 (+) +9 bp; coding (1224‑1232/1254 nt)	0.242536	0.00760753
7295	ABUW_0885 →; A→G; T2809T (ACA→ACG)	ABUW_3825 ←; ISAba13 (+) +9 bp; coding (1224‑1232/1254 nt)	0.242536	0.00760753
7306	ABUW_1399 ←; C→A; R22R (CGG→CGT)	ABUW_3825 ←; ISAba13 (+) +9 bp; coding (1224‑1232/1254 nt)	0.242536	0.00760753
7316	[gdhB2]–ABUW_1764; Δ3,666 bp; ISAba13‑mediated	ABUW_3825 ←; ISAba13 (+) +9 bp; coding (1224‑1232/1254 nt)	0.242536	0.00760753
7350	ABUW_3037 ← / ← ABUW_3038; ISAba125 (+) +3 bp; intergenic (‑77/+174)	ABUW_3825 ←; ISAba13 (+) +9 bp; coding (1224‑1232/1254 nt)	0.242536	0.00760753
7376	ABUW_3821 ←; ISAba1 (–) +9 bp; coding (1125‑1133/1176 nt)	ABUW_3825 ←; ISAba13 (+) +9 bp; coding (1224‑1232/1254 nt)	0.242536	0.00760753
8900	ABUW_3825 ←; ISAba13 (+) +9 bp; coding (1224‑1232/1254 nt)	ABUW_3826 ←; ISAba13 (–) +9 bp; coding (258‑266/1095 nt)	0.242536	0.00760753
9033	ABUW_3825 ←; ISAba13 (+) +9 bp; coding (1224‑1232/1254 nt)	ABUW_3827 ←; ISAba125 (–) +3 bp; coding (1177‑1179/1224 nt)	0.242536	0.00760753
13002	ABUW_3825 ←; ISAba13 (+) +9 bp; coding (1224‑1232/1254 nt)	ABUW_2433 ←; T→C; S107G (AGT→GGT) ‡	0.242536	0.00760753
9255	ABUW_2208 ←; ISAba13 (–) +9 bp; coding (170‑178/1470 nt)	[repAci6]–ABUW_4123; Δ83,610 bp;	0.241402	0.00790375
39	R3	MIC_Tet	-0.240528	0.00813918
3329	Bf_form	vfr →; Δ1 bp; coding (85/708 nt)	0.236189	0.00940163
32	Plk_cells	MIC_CIpro	-0.234748	0.00985756
33	Bf_cells	MIC_CIpro	-0.234748	0.00985756
2704	R3	ABUW_2208 ←; ISAba13 (–) +9 bp; coding (170‑178/1470 nt)	0.234521	0.00993112
1840	MIC_Tet	ABUW_1900 → / → ABUW_1901; G→A; intergenic (+110/‑135)	0.234198	0.0100364
3328	BfTet_cells	vfr →; Δ1 bp; coding (85/708 nt)	0.231691	0.0108896
5252	ABUW_3545; Δ166 bp;	ABUW_3609 ←; ISAba13 (–) +9 bp; coding (70‑78/327 nt)	0.231284	0.0110336
11597	ABUW_3824 ←; (T)5→6; coding (737/1212 nt)	ABUW_0885 →; T→C; G1510G (GGT→GGC)	0.228003	0.0122594
1388	MIC_Tet	ABUW_1759–ABUW_1764; Δ8,706 bp; ISAba13‑mediated	0.226925	0.0126874
1184	Bf_form	ABUW_1731 ←; ISAba13 (–) +9 bp; coding (327‑335/654 nt)	0.226634	0.0128053
233	R2	ABUW_0633 →; ISAba125 (+) +3 bp; coding (696‑698/1239 nt)	0.226455	0.0128779
3488	R2	vfr →; ISAba1 (–) +9 bp; coding (405‑413/708 nt)	0.226455	0.0128779
4755	R2	[ABUW_3448]; Δ141 bp;	0.226455	0.0128779
7383	R2	ABUW_3825 ←; ISAba125 (+) +3 bp; coding (1170‑1172/1254 nt)	0.226455	0.0128779
83	Bf_cells	czcA →; A→G; P389P (CCA→CCG)	0.225494	0.0132757
112	BfTet_cells	rplX →; A→G; K5E (AAA→GAA)	0.225494	0.0132757
127	BfTet_cells	rplX →; A→T; K6N (AAA→AAT)	0.225494	0.0132757
826	BfCipro_cells	ABUW_1338 →; A→G; T325A (ACA→GCA)	0.225494	0.0132757
1042	BfTet_cells	ABUW_1489 →; C→T; A20V (GCA→GTA)	0.225494	0.0132757
1232	BfTet_cells	[hslR]–ABUW_1764; Δ16,670 bp; ISAba13‑mediated	0.225494	0.0132757
1546	BfCipro_cells	[ABUW_1764]; Δ1,626 bp; ISAba13‑mediated	0.225494	0.0132757
3747	BfCipro_cells	ABUW_3001–ABUW_3017; Δ16,006 bp;	0.225494	0.0132757
4100	Bf_cells	ABUW_3181 ←; T→G; S162R (AGT→CGT)	0.225494	0.0132757
5676	Bf_cells	ABUW_3609 ← / ← ABUW_3610; ISAba13 (–) +9 bp; intergenic (‑103/+84)	0.225494	0.0132757
6333	Bf_cells	ABUW_3820 ←; Δ2 bp; coding (1429‑1430/1875 nt)	0.225494	0.0132757
6792	BfCipro_cells	ABUW_3823 ←; +C; coding (82/615 nt)	0.225494	0.0132757
37	R1	MIC_Tet	0.224704	0.0136105
5154	R3	ABUW_3609 ←; ISAba13 (–) +9 bp; coding (70‑78/327 nt)	0.224688	0.0136172
5590	ABUW_0747 ← / → ABUW_0748; G→A; intergenic (‑98/‑30)	ABUW_3609 ← / ← ABUW_3610; ISAba13 (+) +9 bp; intergenic (‑27/+160)	0.221366	0.0151079
7128	ABUW_3609 ← / ← ABUW_3610; ISAba13 (+) +9 bp; intergenic (‑27/+160)	ABUW_3824 ←; ISAba13 (–) +9 bp; coding (779‑787/1212 nt)	0.221366	0.0151079
4957	BfTet_cells	ABUW_3545; Δ166 bp;	0.219092	0.016208
7264	Plk_cells	ABUW_3825 ←; ISAba13 (+) +9 bp; coding (1224‑1232/1254 nt)	-0.218218	0.0166491
9625	ABUW_0885 →; A→T; V2799V (GTA→GTT)	ABUW_4067 → / → ABUW_4068; C→T; intergenic (+446/‑139)	0.217504	0.0170172
35	BfTet_cells	MIC_CIpro	-0.216862	0.0173537
11215	ABUW_1059 ← / → ABUW_1060; +C; intergenic (‑206/‑47)	filE ←; Δ135 bp; coding (421‑555/1368 nt)	0.214369	0.018717
535	BfTet_cells	ABUW_0885 →; A→T; V2799V (GTA→GTT)	0.213822	0.0190282
2763	ABUW_1900 → / → ABUW_1901; G→A; intergenic (+110/‑135)	ABUW_2208 ←; ISAba13 (–) +9 bp; coding (170‑178/1470 nt)	-0.213201	0.0193873
53	Bf_form	tyrS → / → ABUW_0015; (CTTTGGATT)10→11; intergenic (+257/‑590)	0.21148	0.0204119
5656	smpB →; ISAba1 (+) +9 bp; coding (169‑177/477 nt)	ABUW_3609 ← / ← ABUW_3610; ISAba13 (+) +9 bp; intergenic (‑27/+160)	-0.208786	0.0221099
8622	ABUW_3609 ← / ← ABUW_3610; ISAba13 (+) +9 bp; intergenic (‑27/+160)	ABUW_3825 ←; ISAba1 (+) +9 bp; coding (229‑237/1254 nt)	-0.208786	0.0221099
286	MIC_Tet	ABUW_0747 ← / → ABUW_0748; G→A; intergenic (‑98/‑30)	0.207996	0.0226301
5619	ABUW_1759–ABUW_1764; Δ8,706 bp; ISAba13‑mediated	ABUW_3609 ← / ← ABUW_3610; ISAba13 (+) +9 bp; intergenic (‑27/+160)	0.204044	0.0253933
11583	ABUW_3609 ← / ← ABUW_3610; ISAba13 (+) +9 bp; intergenic (‑27/+160)	ABUW_0885 →; T→C; G1510G (GGT→GGC)	0.203667	0.0256713
7296	ABUW_0885 →; C→T; D3074D (GAC→GAT)	ABUW_3825 ←; ISAba13 (+) +9 bp; coding (1224‑1232/1254 nt)	0.201894	0.0270145
11480	Plk_cells	ABUW_0885 →; T→C; G1510G (GGT→GGC)	-0.201016	0.0277009
11481	Bf_cells	ABUW_0885 →; T→C; G1510G (GGT→GGC)	-0.201016	0.0277009
11750	ABUW_3825 ←; ISAba13 (+) +9 bp; coding (1224‑1232/1254 nt)	ABUW_0885 →; A→C; E2690A (GAG→GCG) ‡	0.199916	0.0285823
532	Plk_cells	ABUW_0885 →; A→T; V2799V (GTA→GTT)	-0.199763	0.0287067
595	ABUW_0885 →; A→T; V2799V (GTA→GTT)	ABUW_0885 →; A→G; T2809T (ACA→ACG)	0.196735	0.0312667
2715	czcA →; A→G; P389P (CCA→CCG)	ABUW_2208 ←; ISAba13 (–) +9 bp; coding (170‑178/1470 nt)	0.196267	0.031679
11711	vfr →; Δ1 bp; coding (85/708 nt)	ABUW_0885 →; A→C; E2690A (GAG→GCG) ‡	0.193833	0.0338992
8419	ABUW_0885 →; A→T; V2799V (GTA→GTT)	ABUW_3825 ←; ISAba13 (+) +9 bp; coding (240‑248/1254 nt)	0.191386	0.0362619
9763	ABUW_0885 →; C→T; D2642D (GAC→GAT)	ABUW_4087–ABUW_4089; Δ1,985 bp; between ISAba125	0.18975	0.0379171
2348	R2	ABUW_2055 →; G→A; R41H (CGT→CAT)	-0.188982	0.0387159
2408	ABUW_1900 → / → ABUW_1901; G→A; intergenic (+110/‑135)	ABUW_2055 →; G→A; R41H (CGT→CAT)	-0.188982	0.0387159
1412	ABUW_0885 →; A→T; V2799V (GTA→GTT)	ABUW_1759–ABUW_1764; Δ8,706 bp; ISAba13‑mediated	0.188103	0.0396481
9741	tyrS → / → ABUW_0015; (CTTTGGATT)10→11; intergenic (+257/‑590)	ABUW_4087–ABUW_4089; Δ1,985 bp; between ISAba125	0.18775	0.0400274
9220	ABUW_1059 ← / → ABUW_1060; +C; intergenic (‑206/‑47)	[repAci6]–ABUW_4123; Δ83,610 bp;	0.18773	0.0400486
9272	ABUW_3181 ←; T→G; S162R (AGT→CGT)	[repAci6]–ABUW_4123; Δ83,610 bp;	0.187622	0.0401652
9288	ABUW_3609 ← / ← ABUW_3610; ISAba13 (–) +9 bp; intergenic (‑103/+84)	[repAci6]–ABUW_4123; Δ83,610 bp;	0.187622	0.0401652
9294	ABUW_3820 ←; Δ2 bp; coding (1429‑1430/1875 nt)	[repAci6]–ABUW_4123; Δ83,610 bp;	0.187622	0.0401652
11617	ABUW_4087–ABUW_4089; Δ1,985 bp; between ISAba125	ABUW_0885 →; T→C; G1510G (GGT→GGC)	0.186671	0.0412055
10187	ABUW_0885 →; A→T; V2799V (GTA→GTT)	tyrS → / → ABUW_0015; +CTTTGGATT; intergenic (+171/‑676)	0.185715	0.0422737
546	rplQ →; C→T; T37I (ACT→ATT)	ABUW_0885 →; A→T; V2799V (GTA→GTT)	0.185715	0.0422737
552	pilH →; G→A; W92* (TGG→TGA)	ABUW_0885 →; A→T; V2799V (GTA→GTT)	0.185715	0.0422737
1115	ABUW_0885 →; A→T; V2799V (GTA→GTT)	pepN → / → ABUW_1631; ISAba13 (–) +9 bp; intergenic (+52/‑491)	0.185715	0.0422737
5629	adeS ←; C→A; G318V (GGC→GTC)	ABUW_3609 ← / ← ABUW_3610; ISAba13 (+) +9 bp; intergenic (‑27/+160)	0.185454	0.0425693
3245	Bf_cells	ABUW_2740 ← / → vfr; ISAba1 (+) +9 bp; intergenic (‑136/‑295)	0.184754	0.043371
81	R3	czcA →; A→G; P389P (CCA→CCG)	0.184115	0.0441135
108	R3	rplX →; A→G; K5E (AAA→GAA)	0.184115	0.0441135
123	R3	rplX →; A→T; K6N (AAA→AAT)	0.184115	0.0441135
821	R1	ABUW_1338 →; A→G; T325A (ACA→GCA)	0.184115	0.0441135
1038	R3	ABUW_1489 →; C→T; A20V (GCA→GTA)	0.184115	0.0441135
1543	R3	[ABUW_1764]; Δ1,626 bp; ISAba13‑mediated	0.184115	0.0441135
1872	ABUW_1338 →; A→G; T325A (ACA→GCA)	ABUW_1900 → / → ABUW_1901; G→A; intergenic (+110/‑135)	0.184115	0.0441135
1881	[hslR]–ABUW_1764; Δ16,670 bp; ISAba13‑mediated	ABUW_1900 → / → ABUW_1901; G→A; intergenic (+110/‑135)	0.184115	0.0441135
3743	R2	ABUW_3001–ABUW_3017; Δ16,006 bp;	0.184115	0.0441135
4097	R2	ABUW_3181 ←; T→G; S162R (AGT→CGT)	0.184115	0.0441135
5673	R2	ABUW_3609 ← / ← ABUW_3610; ISAba13 (–) +9 bp; intergenic (‑103/+84)	0.184115	0.0441135
6330	R2	ABUW_3820 ←; Δ2 bp; coding (1429‑1430/1875 nt)	0.184115	0.0441135
6788	R2	ABUW_3823 ←; +C; coding (82/615 nt)	0.184115	0.0441135
7268	Bf_form	ABUW_3825 ←; ISAba13 (+) +9 bp; coding (1224‑1232/1254 nt)	0.184006	0.0442407
9910	ABUW_1059 ← / → ABUW_1060; +C; intergenic (‑206/‑47)	[repAci1]–ABUW_5014; Δ8,731 bp;	0.18293	0.0455187
744	R3	ABUW_1059 ← / → ABUW_1060; +C; intergenic (‑206/‑47)	0.182519	0.0460146
11759	ABUW_3825 ←; ISAba13 (+) +9 bp; coding (240‑248/1254 nt)	ABUW_0885 →; A→C; E2690A (GAG→GCG) ‡	0.181908	0.0467602
5650	vfr →; ISAba1 (–) +9 bp; coding (405‑413/708 nt)	ABUW_3609 ← / ← ABUW_3610; ISAba13 (+) +9 bp; intergenic (‑27/+160)	-0.180039	0.0491028
6212	ABUW_3609 ← / ← ABUW_3610; ISAba13 (+) +9 bp; intergenic (‑27/+160)	ABUW_3804–[ABUW_3830]; Δ34,453 bp; ISAba13‑mediated	-0.180039	0.0491028
5668	ABUW_3609 ←; ISAba13 (–) +9 bp; coding (70‑78/327 nt)	ABUW_3609 ← / ← ABUW_3610; ISAba13 (+) +9 bp; intergenic (‑27/+160)	-0.178634	0.0509277
3274	ABUW_0885 →; A→T; V2799V (GTA→GTT)	ABUW_2740 ← / → vfr; ISAba1 (+) +9 bp; intergenic (‑136/‑295)	0.178398	0.0512401
1162	ABUW_0885 →; A→T; V2799V (GTA→GTT)	dnaX →; (GAACCT)23→22; coding (1363‑1368/2151 nt)	0.177969	0.0518114
2709	Bf_form	ABUW_2208 ←; ISAba13 (–) +9 bp; coding (170‑178/1470 nt)	0.17743	0.0525358
86	Bf_form	czcA →; A→G; P389P (CCA→CCG)	0.176325	0.0540491
278	R2	ABUW_0747 ← / → ABUW_0748; G→A; intergenic (‑98/‑30)	-0.175993	0.0545101
279	R3	ABUW_0747 ← / → ABUW_0748; G→A; intergenic (‑98/‑30)	-0.175993	0.0545101
3302	ABUW_1900 → / → ABUW_1901; G→A; intergenic (+110/‑135)	ABUW_2740 ← / → vfr; ISAba1 (+) +9 bp; intergenic (‑136/‑295)	-0.175993	0.0545101
7023	R2	ABUW_3824 ←; ISAba13 (–) +9 bp; coding (779‑787/1212 nt)	-0.175993	0.0545101
7024	R3	ABUW_3824 ←; ISAba13 (–) +9 bp; coding (779‑787/1212 nt)	-0.175993	0.0545101
1130	R2	dnaX →; (GAACCT)23→22; coding (1363‑1368/2151 nt)	0.17503	0.055867
508	ABUW_0027 →; Δ1 bp; coding (236/1290 nt)	ABUW_0885 →; C→T; D2642D (GAC→GAT)	0.174696	0.0563429
509	ABUW_0225 ←; ISAba13 (–) +9 bp; coding (37‑45/525 nt)	ABUW_0885 →; C→T; D2642D (GAC→GAT)	0.174696	0.0563429
522	ABUW_0885 →; T→A; T1913T (ACT→ACA)	ABUW_0885 →; C→T; D2642D (GAC→GAT)	0.174696	0.0563429
524	ABUW_0885 →; A→T; V2367V (GTA→GTT)	ABUW_0885 →; C→T; D2642D (GAC→GAT)	0.174696	0.0563429
525	ABUW_0885 →; A→G; A2635A (GCA→GCG)	ABUW_0885 →; C→T; D2642D (GAC→GAT)	0.174696	0.0563429
526	ABUW_0885 →; A→G; L2636L (TTA→TTG)	ABUW_0885 →; C→T; D2642D (GAC→GAT)	0.174696	0.0563429
813	ABUW_0885 →; C→T; D2642D (GAC→GAT)	ABUW_1203 →; ISAba125 (+) +3 bp; coding (2020‑2022/2700 nt)	0.174696	0.0563429
894	ABUW_0885 →; C→T; D2642D (GAC→GAT)	ABUW_1338 →; C→T; T325I (ACA→ATA)	0.174696	0.0563429
1359	ABUW_0885 →; C→T; D2642D (GAC→GAT)	[ABUW_1758]–ABUW_1764; Δ9,965 bp; ISAba13‑mediated	0.174696	0.0563429
1744	ABUW_0885 →; C→T; D2642D (GAC→GAT)	ABUW_1764 ← / ← ABUW_1766; Δ555 bp; ISAba13‑mediated	0.174696	0.0563429
1924	ABUW_0885 →; C→T; D2642D (GAC→GAT)	ABUW_1903 ←; ISAba13 (–) +9 bp; coding (38‑46/426 nt)	0.174696	0.0563429
2113	ABUW_0885 →; C→T; D2642D (GAC→GAT)	adeS ←; C→A; D167Y (GAT→TAT)	0.174696	0.0563429
2808	ABUW_0885 →; C→T; D2642D (GAC→GAT)	npdA → / → putP; (T)8→7; intergenic (+47/‑362)	0.174696	0.0563429
3036	ABUW_0885 →; C→T; D2642D (GAC→GAT)	ABUW_2540 →; T→A; L102I (TTA→ATA)	0.174696	0.0563429
5811	ABUW_0885 →; C→T; D2642D (GAC→GAT)	ABUW_3800 →; Δ1 bp; coding (560/1209 nt)	0.174696	0.0563429
7536	ABUW_0885 →; C→T; D2642D (GAC→GAT)	ABUW_3825 ←; (A)7→6; coding (1057/1254 nt)	0.174696	0.0563429
7783	ABUW_0885 →; C→T; D2642D (GAC→GAT)	ABUW_3825 ←; ISAba13 (–) +9 bp; coding (746‑754/1254 nt)	0.174696	0.0563429
7908	ABUW_0885 →; C→T; D2642D (GAC→GAT)	ABUW_3825 ←; ISAba125 (+) +3 bp; coding (695‑697/1254 nt)	0.174696	0.0563429
9078	ABUW_0885 →; C→T; D2642D (GAC→GAT)	ABUW_3900 ←; (TGGTGA)10→11; coding (468/1014 nt)	0.174696	0.0563429
9349	ABUW_0885 →; C→T; D2642D (GAC→GAT)	ABUW_4045–ABUW_4087; Δ29,111 bp; ISAba125‑mediated	0.174696	0.0563429
9486	ABUW_0885 →; C→T; D2642D (GAC→GAT)	ABUW_4046–ABUW_4064; Δ13,067 bp; between MITE	0.174696	0.0563429
10764	ABUW_0885 →; C→T; D2642D (GAC→GAT)	filE ←; Δ126 bp; coding (412‑537/1368 nt)	0.174696	0.0563429
12123	ABUW_0885 →; C→T; D2642D (GAC→GAT)	ABUW_2032 ←; T→C; Q29R (CAA→CGA)	0.174696	0.0563429
12913	ABUW_0885 →; C→T; D2642D (GAC→GAT)	ABUW_2433 ←; T→C; S107G (AGT→GGT) ‡	0.174696	0.0563429
596	R1	ABUW_0885 →; C→T; D3074D (GAC→GAT)	0.174613	0.0564622
1866	ABUW_0885 →; C→T; D3074D (GAC→GAT)	ABUW_1900 → / → ABUW_1901; G→A; intergenic (+110/‑135)	0.174613	0.0564622
2705	Plk_cells	ABUW_2208 ←; ISAba13 (–) +9 bp; coding (170‑178/1470 nt)	-0.174078	0.0572352
2707	BfCipro_cells	ABUW_2208 ←; ISAba13 (–) +9 bp; coding (170‑178/1470 nt)	-0.174078	0.0572352
2708	BfTet_cells	ABUW_2208 ←; ISAba13 (–) +9 bp; coding (170‑178/1470 nt)	-0.174078	0.0572352
8729	vfr →; Δ1 bp; coding (85/708 nt)	ABUW_3826 ←; (T)7→8; coding (268/1095 nt)	0.172955	0.0588847
10523	vfr →; Δ1 bp; coding (85/708 nt)	ABUW_3609 ←; ISAba13 (–) +9 bp; coding (165‑173/327 nt)	0.172955	0.0588847
519	ABUW_0633 →; ISAba125 (+) +3 bp; coding (696‑698/1239 nt)	ABUW_0885 →; C→T; D2642D (GAC→GAT)	0.172291	0.0598767
4786	ABUW_0885 →; C→T; D2642D (GAC→GAT)	[ABUW_3448]; Δ141 bp;	0.172291	0.0598767
9250	ABUW_2055 →; G→A; R41H (CGT→CAT)	[repAci6]–ABUW_4123; Δ83,610 bp;	0.171184	0.0615637
7055	ABUW_0885 →; A→T; V2799V (GTA→GTT)	ABUW_3824 ←; ISAba13 (–) +9 bp; coding (779‑787/1212 nt)	0.168863	0.0652267
3332	tyrS → / → ABUW_0015; (CTTTGGATT)10→11; intergenic (+257/‑590)	vfr →; Δ1 bp; coding (85/708 nt)	0.166509	0.0691194
5615	ABUW_1731 ←; ISAba13 (–) +9 bp; coding (327‑335/654 nt)	ABUW_3609 ← / ← ABUW_3610; ISAba13 (+) +9 bp; intergenic (‑27/+160)	0.165159	0.0714373
7247	ABUW_3609 ← / ← ABUW_3610; ISAba13 (+) +9 bp; intergenic (‑27/+160)	ABUW_3824 ←; (T)5→6; coding (737/1212 nt)	0.165159	0.0714373
7733	ABUW_3609 ← / ← ABUW_3610; ISAba13 (+) +9 bp; intergenic (‑27/+160)	ABUW_3825 ←; ISAba13 (+) +9 bp; coding (1008‑1016/1254 nt)	0.165159	0.0714373
2018	R2	adeS ←; C→T; G318D (GGC→GAC)	0.164133	0.0732392
9873	R3	[repAci1]–ABUW_5014; Δ8,731 bp;	0.164133	0.0732392
5574	MIC_CIpro	ABUW_3609 ← / ← ABUW_3610; ISAba13 (+) +9 bp; intergenic (‑27/+160)	0.163301	0.0747269
1380	R2	ABUW_1759–ABUW_1764; Δ8,706 bp; ISAba13‑mediated	-0.162221	0.0766953
1381	R3	ABUW_1759–ABUW_1764; Δ8,706 bp; ISAba13‑mediated	-0.162221	0.0766953
5254	R1	ABUW_3609 ←; ISAba13 (+) +9 bp; coding (70‑78/327 nt)	-0.162221	0.0766953
5255	R2	ABUW_3609 ←; ISAba13 (+) +9 bp; coding (70‑78/327 nt)	-0.162221	0.0766953
5315	ABUW_1900 → / → ABUW_1901; G→A; intergenic (+110/‑135)	ABUW_3609 ←; ISAba13 (+) +9 bp; coding (70‑78/327 nt)	-0.162221	0.0766953
7263	R3	ABUW_3825 ←; ISAba13 (+) +9 bp; coding (1224‑1232/1254 nt)	-0.160357	0.0801918
742	R1	ABUW_1059 ← / → ABUW_1060; +C; intergenic (‑206/‑47)	-0.160186	0.0805184
1870	ABUW_1059 ← / → ABUW_1060; +C; intergenic (‑206/‑47)	ABUW_1900 → / → ABUW_1901; G→A; intergenic (+110/‑135)	-0.160186	0.0805184
1986	ABUW_0885 →; C→T; D2642D (GAC→GAT)	adeS ←; C→A; G318V (GGC→GTC)	0.160061	0.0807585
11538	ABUW_1900 → / → ABUW_1901; G→A; intergenic (+110/‑135)	ABUW_0885 →; T→C; G1510G (GGT→GGC)	0.159383	0.082067
9284	ABUW_3609 ←; ISAba13 (+) +9 bp; coding (70‑78/327 nt)	[repAci6]–ABUW_4123; Δ83,610 bp;	-0.159189	0.0824458
61	BfCipro_cells	ABUW_0027 →; Δ1 bp; coding (236/1290 nt)	0.158777	0.0832533
73	BfTet_cells	ABUW_0225 ←; ISAba13 (–) +9 bp; coding (37‑45/525 nt)	0.158777	0.0832533
97	BfCipro_cells	ABUW_0381 →; ISAba13 (–) +9 bp; coding (983‑991/1848 nt)	0.158777	0.0832533
142	BfCipro_cells	rplQ →; C→T; T37I (ACT→ATT)	0.158777	0.0832533
160	BfTet_cells	ABUW_0633 →; Δ2 bp; coding (147‑148/1239 nt)	0.158777	0.0832533
178	BfTet_cells	ABUW_0633 →; (A)5→4; coding (236/1239 nt)	0.158777	0.0832533
197	BfTet_cells	ABUW_0633 →; ISAba1 (–) +9 bp; coding (356‑364/1239 nt)	0.158777	0.0832533
217	BfTet_cells	ABUW_0633 →; ISAba125 (–) +3 bp; coding (499‑501/1239 nt)	0.158777	0.0832533
259	BfCipro_cells	pilH →; G→A; W92* (TGG→TGA)	0.158777	0.0832533
307	BfTet_cells	ABUW_0885 →; T→A; T1913T (ACT→ACA)	0.158777	0.0832533
331	BfCipro_cells	ABUW_0885 →; T→A; T2228T (ACT→ACA)	0.158777	0.0832533
357	BfCipro_cells	ABUW_0885 →; A→T; V2367V (GTA→GTT)	0.158777	0.0832533
384	BfCipro_cells	ABUW_0885 →; A→G; A2635A (GCA→GCG)	0.158777	0.0832533
412	BfCipro_cells	ABUW_0885 →; A→G; L2636L (TTA→TTG)	0.158777	0.0832533
440	Bf_cells	ABUW_0885 →; G→A; P2638P (CCG→CCA)	0.158777	0.0832533
470	Bf_cells	ABUW_0885 →; 2 bp→GC; coding (7920‑7921/14043 nt)	0.158777	0.0832533
568	BfTet_cells	ABUW_0885 →; A→G; T2809T (ACA→ACG)	0.158777	0.0832533
636	BfCipro_cells	ABUW_0944 →; C→T; P233L (CCG→CTG)	0.158777	0.0832533
672	BfCipro_cells	pabC →; Δ10 bp; coding (609‑618/813 nt)	0.158777	0.0832533
708	Bf_cells	ABUW_1042 →; A→C; K98Q (AAA→CAA)	0.158777	0.0832533
787	BfTet_cells	ABUW_1203 →; ISAba125 (+) +3 bp; coding (2020‑2022/2700 nt)	0.158777	0.0832533
867	BfCipro_cells	ABUW_1338 →; C→T; T325I (ACA→ATA)	0.158777	0.0832533
907	Plk_cells	ABUW_1385 ←; G→T; G188G (GGC→GGA)	0.158777	0.0832533
950	Plk_cells	ABUW_1398 ← / ← ABUW_1399; C→G; intergenic (‑160/+35)	0.158777	0.0832533
997	BfTet_cells	ABUW_1399 ←; C→A; R22R (CGG→CGT)	0.158777	0.0832533
1087	BfCipro_cells	pepN → / → ABUW_1631; ISAba13 (–) +9 bp; intergenic (+52/‑491)	0.158777	0.0832533
1281	BfCipro_cells	[ABUW_1758]–ABUW_1764; Δ10,026 bp; ISAba13‑mediated	0.158777	0.0832533
1332	BfCipro_cells	[ABUW_1758]–ABUW_1764; Δ9,965 bp; ISAba13‑mediated	0.158777	0.0832533
1438	BfTet_cells	gdhB2–ABUW_1764; Δ4,865 bp; ISAba13‑mediated	0.158777	0.0832533
1490	Bf_cells	[gdhB2]–ABUW_1764; Δ3,666 bp; ISAba13‑mediated	0.158777	0.0832533
1602	BfCipro_cells	[ABUW_1764]; Δ871 bp; ISAba13‑mediated	0.158777	0.0832533
1658	Bf_cells	[ABUW_1764]; Δ639 bp; ISAba13‑mediated	0.158777	0.0832533
1717	BfCipro_cells	ABUW_1764 ← / ← ABUW_1766; Δ555 bp; ISAba13‑mediated	0.158777	0.0832533
1775	Bf_cells	ABUW_1764 ← / ← ABUW_1766; (T)8→9; intergenic (‑537/+96)	0.158777	0.0832533
1897	BfCipro_cells	ABUW_1903 ←; ISAba13 (–) +9 bp; coding (38‑46/426 nt)	0.158777	0.0832533
2086	BfCipro_cells	adeS ←; C→A; D167Y (GAT→TAT)	0.158777	0.0832533
2150	Bf_cells	ABUW_1996 → / ← ABUW_1997; +C; intergenic (+200/+121)	0.158777	0.0832533
2216	Bf_cells	ABUW_1996 → / ← ABUW_1997; A→C; intergenic (+204/+117)	0.158777	0.0832533
2282	Plk_cells	ABUW_2032 ←; +T; coding (78/291 nt)	0.158777	0.0832533
2420	Bf_cells	ABUW_2056 →; (G)7→8; coding (597/978 nt)	0.158777	0.0832533
2489	Plk_cells	ABUW_2157 ← / → ABUW_2158; +A; intergenic (‑147/‑118)	0.158777	0.0832533
2562	BfCipro_cells	ABUW_2169 →; (A)7→6; coding (198/888 nt)	0.158777	0.0832533
2632	Plk_cells	ABUW_2208 ←; G→A; A342V (GCA→GTA)	0.158777	0.0832533
2782	BfTet_cells	npdA → / → putP; (T)8→7; intergenic (+47/‑362)	0.158777	0.0832533
2855	Bf_cells	ABUW_2313 → / → ABUW_2314; +T; intergenic (+366/‑211)	0.158777	0.0832533
2931	Bf_cells	ABUW_2522 ←; G→T; H2N (CAC→AAC)	0.158777	0.0832533
3009	BfCipro_cells	ABUW_2540 →; T→A; L102I (TTA→ATA)	0.158777	0.0832533
3086	Bf_cells	clpV ←; A→T; L12L (CTT→CTA)	0.158777	0.0832533
3165	Bf_cells	ABUW_2674 ← / ← ABUW_2675; T→A; intergenic (‑211/+279)	0.158777	0.0832533
3407	Plk_cells	vfr →; ISAba1 (+) +9 bp; coding (150‑158/708 nt)	0.158777	0.0832533
3574	Plk_cells	vfr →; G→A; R191Q (CGA→CAA)	0.158777	0.0832533
3659	Plk_cells	ABUW_2859 → / ← ABUW_2860; T→A; intergenic (+408/+6)	0.158777	0.0832533
3923	BfTet_cells	ABUW_3037 ← / ← ABUW_3038; ISAba125 (+) +3 bp; intergenic (‑77/+174)	0.158777	0.0832533
4191	Bf_cells	ABUW_3189 → / → ABUW_3190; A→C; intergenic (+140/‑147)	0.158777	0.0832533
4282	Plk_cells	ABUW_3193 ←; (A)5→6; coding (287/465 nt)	0.158777	0.0832533
4375	Plk_cells	add2 → / ← ABUW_3218; (AATAGAG)14→13; intergenic (+97/+145)	0.158777	0.0832533
4471	BfCipro_cells	ABUW_3278 →; Δ3 bp; coding (23‑25/261 nt)	0.158777	0.0832533
4566	BfCipro_cells	rpmI ←; +GGAT; coding (118/195 nt)	0.158777	0.0832533
4661	Bf_cells	ilvB ← / → ABUW_3358; A→C; intergenic (‑461/‑44)	0.158777	0.0832533
4857	BfCipro_cells	rne →; Δ13 bp; coding (2402‑2414/3333 nt)	0.158777	0.0832533
5057	BfTet_cells	ABUW_3609 ←; ISAba125 (–) +3 bp; coding (101‑103/327 nt)	0.158777	0.0832533
5363	BfTet_cells	ABUW_3609 ←; ISAba13 (+) +9 bp; coding (28‑36/327 nt)	0.158777	0.0832533
5465	Bf_cells	ABUW_3609 ← / ← ABUW_3610; ISAba125 (–) +3 bp; intergenic (‑10/+183)	0.158777	0.0832533
5785	BfTet_cells	ABUW_3800 →; Δ1 bp; coding (560/1209 nt)	0.158777	0.0832533
5891	Bf_cells	ABUW_3800 →; (A)6→5; coding (659/1209 nt)	0.158777	0.0832533
6000	Bf_cells	ABUW_3800 →; A→C; I254L (ATT→CTT)	0.158777	0.0832533
6221	Bf_cells	lldP ← / → manB; A→C; intergenic (‑307/‑74)	0.158777	0.0832533
6446	Bf_cells	ABUW_3820 ←; C→G; R301P (CGT→CCT)	0.158777	0.0832533
6562	BfTet_cells	ABUW_3821 ←; ISAba1 (–) +9 bp; coding (1125‑1133/1176 nt)	0.158777	0.0832533
6677	BfTet_cells	ABUW_3821 ←; ISAba1 (+) +9 bp; coding (655‑663/1176 nt)	0.158777	0.0832533
6910	BfTet_cells	ABUW_3823 ←; ISAba13 (–) +9 bp; coding (55‑63/615 nt)	0.158777	0.0832533
7509	BfCipro_cells	ABUW_3825 ←; (A)7→6; coding (1057/1254 nt)	0.158777	0.0832533
7754	Plk_cells	ABUW_3825 ←; ISAba13 (–) +9 bp; coding (746‑754/1254 nt)	0.158777	0.0832533
7881	BfCipro_cells	ABUW_3825 ←; ISAba125 (+) +3 bp; coding (695‑697/1254 nt)	0.158777	0.0832533
8007	BfCipro_cells	ABUW_3825 ←; ISAba13 (+) +9 bp; coding (498‑506/1254 nt)	0.158777	0.0832533
8133	Bf_cells	ABUW_3825 ←; ISAba13 (+) +9 bp; coding (398‑406/1254 nt)	0.158777	0.0832533
8263	BfTet_cells	ABUW_3825 ←; ISAba13 (–) +9 bp; coding (323‑331/1254 nt)	0.158777	0.0832533
8653	BfTet_cells	ABUW_3826 ←; (T)7→8; coding (268/1095 nt)	0.158777	0.0832533
8785	BfTet_cells	ABUW_3826 ←; ISAba13 (–) +9 bp; coding (258‑266/1095 nt)	0.158777	0.0832533
8918	BfTet_cells	ABUW_3827 ←; ISAba125 (–) +3 bp; coding (1177‑1179/1224 nt)	0.158777	0.0832533
9050	Bf_cells	ABUW_3900 ←; (TGGTGA)10→11; coding (468/1014 nt)	0.158777	0.0832533
9321	Bf_cells	ABUW_4045–ABUW_4087; Δ29,111 bp; ISAba125‑mediated	0.158777	0.0832533
9460	BfTet_cells	ABUW_4046–ABUW_4064; Δ13,067 bp; between MITE	0.158777	0.0832533
9597	BfCipro_cells	ABUW_4067 → / → ABUW_4068; C→T; intergenic (+446/‑139)	0.158777	0.0832533
10016	Bf_cells	ABUW_3825 ←; +GC :: ISAba125 (+) +1 bp; coding (747/1254 nt)	0.158777	0.0832533
10159	BfCipro_cells	tyrS → / → ABUW_0015; +CTTTGGATT; intergenic (+171/‑676)	0.158777	0.0832533
10447	BfTet_cells	ABUW_3609 ←; ISAba13 (–) +9 bp; coding (165‑173/327 nt)	0.158777	0.0832533
10590	Bf_cells	ABUW_1880 ←; T→C; K238K (AAA→AAG)	0.158777	0.0832533
10883	Bf_cells	filE ←; Δ144 bp; coding (529‑672/1368 nt)	0.158777	0.0832533
11031	Bf_cells	filE ←; Δ117 bp; coding (412‑528/1368 nt)	0.158777	0.0832533
11329	Plk_cells	filE ←; (CGGTGCAGT)19→6; coding (313‑429/1368 nt)	0.158777	0.0832533
11787	BfCipro_cells	filE ←; (CGGTGCAGT)19→7; coding (313‑420/1368 nt)	0.158777	0.0832533
11939	Plk_cells	filE ←; (CGGTGCAGT)19→9; coding (313‑402/1368 nt)	0.158777	0.0832533
12094	Plk_cells	ABUW_2032 ←; T→C; Q29R (CAA→CGA)	0.158777	0.0832533
12253	BfTet_cells	ABUW_0885 →; A→T; A2685A (GCA→GCT)	0.158777	0.0832533
12408	Bf_cells	filE ←; (CGGTGCAGT)19→5; coding (313‑438/1368 nt)	0.158777	0.0832533
12566	Bf_cells	filE ←; (CGGTGCAGT)19→4; coding (313‑447/1368 nt)	0.158777	0.0832533
12724	Plk_cells	filE ←; Δ135 bp; coding (403‑537/1368 nt)	0.158777	0.0832533
12887	BfTet_cells	ABUW_2433 ←; T→C; S107G (AGT→GGT) ‡	0.158777	0.0832533
10301	Bf_cells	ABUW_3830 ←; Δ1 bp; coding (890/1275 nt)	0.158777	0.0832533
10736	Bf_cells	filE ←; Δ126 bp; coding (412‑537/1368 nt)	0.158777	0.0832533
99	Bf_form	ABUW_0381 →; ISAba13 (–) +9 bp; coding (983‑991/1848 nt)	0.158433	0.0839312
1283	Bf_form	[ABUW_1758]–ABUW_1764; Δ10,026 bp; ISAba13‑mediated	0.158433	0.0839312
11527	[hslR]–ABUW_1764; Δ16,670 bp; ISAba13‑mediated	ABUW_0885 →; T→C; G1510G (GGT→GGC)	0.158031	0.0847306
9302	ABUW_3825 ←; ISAba13 (+) +9 bp; coding (1224‑1232/1254 nt)	[repAci6]–ABUW_4123; Δ83,610 bp;	-0.154669	0.0916517
11662	ABUW_0885 →; A→T; V2799V (GTA→GTT)	ABUW_0885 →; A→C; E2690A (GAG→GCG) ‡	0.15455	0.0919043
2350	Plk_cells	ABUW_2055 →; G→A; R41H (CGT→CAT)	-0.154303	0.0924313
2352	BfCipro_cells	ABUW_2055 →; G→A; R41H (CGT→CAT)	-0.154303	0.0924313
2353	BfTet_cells	ABUW_2055 →; G→A; R41H (CGT→CAT)	-0.154303	0.0924313
5567	R2	ABUW_3609 ← / ← ABUW_3610; ISAba13 (+) +9 bp; intergenic (‑27/+160)	-0.15426	0.0925242
11632	Plk_cells	ABUW_0885 →; A→C; E2690A (GAG→GCG) ‡	-0.154091	0.0928868
11633	Bf_cells	ABUW_0885 →; A→C; E2690A (GAG→GCG) ‡	-0.154091	0.0928868
3491	Bf_cells	vfr →; ISAba1 (–) +9 bp; coding (405‑413/708 nt)	0.154083	0.0929025
7387	BfCipro_cells	ABUW_3825 ←; ISAba125 (+) +3 bp; coding (1170‑1172/1254 nt)	0.154083	0.0929025
8391	BfCipro_cells	ABUW_3825 ←; ISAba13 (+) +9 bp; coding (240‑248/1254 nt)	0.154083	0.0929025
11749	ABUW_3824 ←; (T)5→6; coding (737/1212 nt)	ABUW_0885 →; A→C; E2690A (GAG→GCG) ‡	0.153907	0.0932825
7110	ABUW_3017 ← / ← ggt; Δ1 bp; intergenic (‑132/+517)	ABUW_3824 ←; ISAba13 (–) +9 bp; coding (779‑787/1212 nt)	0.151859	0.097775
9242	ABUW_1900 → / → ABUW_1901; G→A; intergenic (+110/‑135)	[repAci6]–ABUW_4123; Δ83,610 bp;	-0.15097	0.0997772
1210	ABUW_0885 →; A→T; V2799V (GTA→GTT)	ABUW_1731 ←; ISAba13 (–) +9 bp; coding (327‑335/654 nt)	0.150395	0.10109
3837	MIC_CIpro	ABUW_3017 ← / ← ggt; Δ1 bp; intergenic (‑132/+517)	0.150287	0.101339
2702	R1	ABUW_2208 ←; ISAba13 (–) +9 bp; coding (170‑178/1470 nt)	-0.149241	0.103767
1955	R2	adeS ←; C→A; G318V (GGC→GTC)	-0.147442	0.108046
1956	R3	adeS ←; C→A; G318V (GGC→GTC)	-0.147442	0.108046
9731	R1	ABUW_4087–ABUW_4089; Δ1,985 bp; between ISAba125	-0.147442	0.108046
9733	R3	ABUW_4087–ABUW_4089; Δ1,985 bp; between ISAba125	-0.147442	0.108046
9792	ABUW_1900 → / → ABUW_1901; G→A; intergenic (+110/‑135)	ABUW_4087–ABUW_4089; Δ1,985 bp; between ISAba125	-0.147442	0.108046
5579	czcA →; A→G; P389P (CCA→CCG)	ABUW_3609 ← / ← ABUW_3610; ISAba13 (+) +9 bp; intergenic (‑27/+160)	-0.146377	0.110644
5581	rplX →; A→G; K5E (AAA→GAA)	ABUW_3609 ← / ← ABUW_3610; ISAba13 (+) +9 bp; intergenic (‑27/+160)	-0.146377	0.110644
5582	rplX →; A→T; K6N (AAA→AAT)	ABUW_3609 ← / ← ABUW_3610; ISAba13 (+) +9 bp; intergenic (‑27/+160)	-0.146377	0.110644
5612	ABUW_1489 →; C→T; A20V (GCA→GTA)	ABUW_3609 ← / ← ABUW_3610; ISAba13 (+) +9 bp; intergenic (‑27/+160)	-0.146377	0.110644
5622	[ABUW_1764]; Δ1,626 bp; ISAba13‑mediated	ABUW_3609 ← / ← ABUW_3610; ISAba13 (+) +9 bp; intergenic (‑27/+160)	-0.146377	0.110644
5657	ABUW_3181 ←; T→G; S162R (AGT→CGT)	ABUW_3609 ← / ← ABUW_3610; ISAba13 (+) +9 bp; intergenic (‑27/+160)	-0.146377	0.110644
5778	ABUW_3609 ← / ← ABUW_3610; ISAba13 (+) +9 bp; intergenic (‑27/+160)	ABUW_3609 ← / ← ABUW_3610; ISAba13 (–) +9 bp; intergenic (‑103/+84)	-0.146377	0.110644
6435	ABUW_3609 ← / ← ABUW_3610; ISAba13 (+) +9 bp; intergenic (‑27/+160)	ABUW_3820 ←; Δ2 bp; coding (1429‑1430/1875 nt)	-0.146377	0.110644
521	ABUW_0747 ← / → ABUW_0748; G→A; intergenic (‑98/‑30)	ABUW_0885 →; C→T; D2642D (GAC→GAT)	-0.145239	0.113475
9867	[repAci6]–ABUW_4123; Δ83,610 bp;	ABUW_4087–ABUW_4089; Δ1,985 bp; between ISAba125	-0.144686	0.114871
1389	tyrS → / → ABUW_0015; (CTTTGGATT)10→11; intergenic (+257/‑590)	ABUW_1759–ABUW_1764; Δ8,706 bp; ISAba13‑mediated	0.143854	0.116994
280	Plk_cells	ABUW_0747 ← / → ABUW_0748; G→A; intergenic (‑98/‑30)	-0.143697	0.117398
281	Bf_cells	ABUW_0747 ← / → ABUW_0748; G→A; intergenic (‑98/‑30)	-0.143697	0.117398
282	BfCipro_cells	ABUW_0747 ← / → ABUW_0748; G→A; intergenic (‑98/‑30)	-0.143697	0.117398
3244	Plk_cells	ABUW_2740 ← / → vfr; ISAba1 (+) +9 bp; intergenic (‑136/‑295)	-0.143697	0.117398
7025	Plk_cells	ABUW_3824 ←; ISAba13 (–) +9 bp; coding (779‑787/1212 nt)	-0.143697	0.117398
7026	Bf_cells	ABUW_3824 ←; ISAba13 (–) +9 bp; coding (779‑787/1212 nt)	-0.143697	0.117398
7028	BfTet_cells	ABUW_3824 ←; ISAba13 (–) +9 bp; coding (779‑787/1212 nt)	-0.143697	0.117398
5588	ABUW_0633 →; ISAba125 (+) +3 bp; coding (696‑698/1239 nt)	ABUW_3609 ← / ← ABUW_3610; ISAba13 (+) +9 bp; intergenic (‑27/+160)	0.142419	0.120731
5664	[ABUW_3448]; Δ141 bp;	ABUW_3609 ← / ← ABUW_3610; ISAba13 (+) +9 bp; intergenic (‑27/+160)	0.142419	0.120731
7488	ABUW_3609 ← / ← ABUW_3610; ISAba13 (+) +9 bp; intergenic (‑27/+160)	ABUW_3825 ←; ISAba125 (+) +3 bp; coding (1170‑1172/1254 nt)	0.142419	0.120731
5666	ABUW_3545; Δ166 bp;	ABUW_3609 ← / ← ABUW_3610; ISAba13 (+) +9 bp; intergenic (‑27/+160)	-0.142222	0.121252
539	tyrS → / → ABUW_0015; (CTTTGGATT)10→11; intergenic (+257/‑590)	ABUW_0885 →; A→T; V2799V (GTA→GTT)	0.142166	0.121399
41	Bf_cells	MIC_Tet	-0.142125	0.121509
751	MIC_Tet	ABUW_1059 ← / → ABUW_1060; +C; intergenic (‑206/‑47)	-0.140936	0.124688
11639	tyrS → / → ABUW_0015; (CTTTGGATT)10→11; intergenic (+257/‑590)	ABUW_0885 →; A→C; E2690A (GAG→GCG) ‡	0.139218	0.129395
5614	dnaX →; (GAACCT)23→22; coding (1363‑1368/2151 nt)	ABUW_3609 ← / ← ABUW_3610; ISAba13 (+) +9 bp; intergenic (‑27/+160)	-0.139154	0.129573
4568	Bf_form	rpmI ←; +GGAT; coding (118/195 nt)	0.138239	0.132139
8009	Bf_form	ABUW_3825 ←; ISAba13 (+) +9 bp; coding (498‑506/1254 nt)	0.138239	0.132139
2710	MIC_CIpro	ABUW_2208 ←; ISAba13 (–) +9 bp; coding (170‑178/1470 nt)	-0.137771	0.133465
9940	ABUW_2055 →; G→A; R41H (CGT→CAT)	[repAci1]–ABUW_5014; Δ8,731 bp;	0.13648	0.137178
6563	Bf_form	ABUW_3821 ←; ISAba1 (–) +9 bp; coding (1125‑1133/1176 nt)	0.136395	0.137425
3326	Bf_cells	vfr →; Δ1 bp; coding (85/708 nt)	-0.134744	0.142294
1411	ABUW_0885 →; C→T; D2642D (GAC→GAT)	ABUW_1759–ABUW_1764; Δ8,706 bp; ISAba13‑mediated	-0.133874	0.144913
1186	MIC_Tet	ABUW_1731 ←; ISAba13 (–) +9 bp; coding (327‑335/654 nt)	0.133812	0.145102
23	R2	Bf_form	-0.132627	0.148728
1382	Plk_cells	ABUW_1759–ABUW_1764; Δ8,706 bp; ISAba13‑mediated	-0.132453	0.149266
1383	Bf_cells	ABUW_1759–ABUW_1764; Δ8,706 bp; ISAba13‑mediated	-0.132453	0.149266
5257	Plk_cells	ABUW_3609 ←; ISAba13 (+) +9 bp; coding (70‑78/327 nt)	-0.132453	0.149266
5258	Bf_cells	ABUW_3609 ←; ISAba13 (+) +9 bp; coding (70‑78/327 nt)	-0.132453	0.149266
5260	BfTet_cells	ABUW_3609 ←; ISAba13 (+) +9 bp; coding (70‑78/327 nt)	-0.132453	0.149266
9200	ABUW_0633 →; (A)5→4; coding (236/1239 nt)	[repAci6]–ABUW_4123; Δ83,610 bp;	0.13211	0.150332
9211	ABUW_0885 →; G→A; P2638P (CCG→CCA)	[repAci6]–ABUW_4123; Δ83,610 bp;	0.13211	0.150332
9212	ABUW_0885 →; 2 bp→GC; coding (7920‑7921/14043 nt)	[repAci6]–ABUW_4123; Δ83,610 bp;	0.13211	0.150332
9223	ABUW_1338 →; C→T; T325I (ACA→ATA)	[repAci6]–ABUW_4123; Δ83,610 bp;	0.13211	0.150332
9239	[ABUW_1764]; Δ639 bp; ISAba13‑mediated	[repAci6]–ABUW_4123; Δ83,610 bp;	0.13211	0.150332
9251	ABUW_2056 →; (G)7→8; coding (597/978 nt)	[repAci6]–ABUW_4123; Δ83,610 bp;	0.13211	0.150332
9252	ABUW_2157 ← / → ABUW_2158; +A; intergenic (‑147/‑118)	[repAci6]–ABUW_4123; Δ83,610 bp;	0.13211	0.150332
9254	ABUW_2208 ←; G→A; A342V (GCA→GTA)	[repAci6]–ABUW_4123; Δ83,610 bp;	0.13211	0.150332
9258	ABUW_2522 ←; G→T; H2N (CAC→AAC)	[repAci6]–ABUW_4123; Δ83,610 bp;	0.13211	0.150332
9273	ABUW_3189 → / → ABUW_3190; A→C; intergenic (+140/‑147)	[repAci6]–ABUW_4123; Δ83,610 bp;	0.13211	0.150332
9276	ABUW_3278 →; Δ3 bp; coding (23‑25/261 nt)	[repAci6]–ABUW_4123; Δ83,610 bp;	0.13211	0.150332
9277	rpmI ←; +GGAT; coding (118/195 nt)	[repAci6]–ABUW_4123; Δ83,610 bp;	0.13211	0.150332
9290	ABUW_3800 →; (A)6→5; coding (659/1209 nt)	[repAci6]–ABUW_4123; Δ83,610 bp;	0.13211	0.150332
9291	ABUW_3800 →; A→C; I254L (ATT→CTT)	[repAci6]–ABUW_4123; Δ83,610 bp;	0.13211	0.150332
9295	ABUW_3820 ←; C→G; R301P (CGT→CCT)	[repAci6]–ABUW_4123; Δ83,610 bp;	0.13211	0.150332
9299	ABUW_3823 ←; ISAba13 (–) +9 bp; coding (55‑63/615 nt)	[repAci6]–ABUW_4123; Δ83,610 bp;	0.13211	0.150332
9308	ABUW_3825 ←; ISAba13 (+) +9 bp; coding (498‑506/1254 nt)	[repAci6]–ABUW_4123; Δ83,610 bp;	0.13211	0.150332
9316	ABUW_3900 ←; (TGGTGA)10→11; coding (468/1014 nt)	[repAci6]–ABUW_4123; Δ83,610 bp;	0.13211	0.150332
10148	[repAci6]–ABUW_4123; Δ83,610 bp;	ABUW_3825 ←; +GC :: ISAba125 (+) +1 bp; coding (747/1254 nt)	0.13211	0.150332
10433	[repAci6]–ABUW_4123; Δ83,610 bp;	ABUW_3830 ←; Δ1 bp; coding (890/1275 nt)	0.13211	0.150332
10722	[repAci6]–ABUW_4123; Δ83,610 bp;	ABUW_1880 ←; T→C; K238K (AAA→AAG)	0.13211	0.150332
11163	[repAci6]–ABUW_4123; Δ83,610 bp;	filE ←; Δ117 bp; coding (412‑528/1368 nt)	0.13211	0.150332
11462	[repAci6]–ABUW_4123; Δ83,610 bp;	filE ←; (CGGTGCAGT)19→6; coding (313‑429/1368 nt)	0.13211	0.150332
12072	[repAci6]–ABUW_4123; Δ83,610 bp;	filE ←; (CGGTGCAGT)19→9; coding (313‑402/1368 nt)	0.13211	0.150332
12540	[repAci6]–ABUW_4123; Δ83,610 bp;	filE ←; (CGGTGCAGT)19→5; coding (313‑438/1368 nt)	0.13211	0.150332
12698	[repAci6]–ABUW_4123; Δ83,610 bp;	filE ←; (CGGTGCAGT)19→4; coding (313‑447/1368 nt)	0.13211	0.150332
12857	[repAci6]–ABUW_4123; Δ83,610 bp;	filE ←; Δ135 bp; coding (403‑537/1368 nt)	0.13211	0.150332
1178	R2	ABUW_1731 ←; ISAba13 (–) +9 bp; coding (327‑335/654 nt)	-0.131306	0.152851
1179	R3	ABUW_1731 ←; ISAba13 (–) +9 bp; coding (327‑335/654 nt)	-0.131306	0.152851
2017	R1	adeS ←; C→T; G318D (GGC→GAC)	-0.131306	0.152851
2078	ABUW_1900 → / → ABUW_1901; G→A; intergenic (+110/‑135)	adeS ←; C→T; G318D (GGC→GAC)	-0.131306	0.152851
4006	R1	smpB →; ISAba1 (+) +9 bp; coding (169‑177/477 nt)	-0.131306	0.152851
4007	R2	smpB →; ISAba1 (+) +9 bp; coding (169‑177/477 nt)	-0.131306	0.152851
4067	ABUW_1900 → / → ABUW_1901; G→A; intergenic (+110/‑135)	smpB →; ISAba1 (+) +9 bp; coding (169‑177/477 nt)	-0.131306	0.152851
7141	R1	ABUW_3824 ←; (T)5→6; coding (737/1212 nt)	-0.131306	0.152851
7143	R3	ABUW_3824 ←; (T)5→6; coding (737/1212 nt)	-0.131306	0.152851
7202	ABUW_1900 → / → ABUW_1901; G→A; intergenic (+110/‑135)	ABUW_3824 ←; (T)5→6; coding (737/1212 nt)	-0.131306	0.152851
7627	R1	ABUW_3825 ←; ISAba13 (+) +9 bp; coding (1008‑1016/1254 nt)	-0.131306	0.152851
7629	R3	ABUW_3825 ←; ISAba13 (+) +9 bp; coding (1008‑1016/1254 nt)	-0.131306	0.152851
7688	ABUW_1900 → / → ABUW_1901; G→A; intergenic (+110/‑135)	ABUW_3825 ←; ISAba13 (+) +9 bp; coding (1008‑1016/1254 nt)	-0.131306	0.152851
8516	R1	ABUW_3825 ←; ISAba1 (+) +9 bp; coding (229‑237/1254 nt)	-0.131306	0.152851
8517	R2	ABUW_3825 ←; ISAba1 (+) +9 bp; coding (229‑237/1254 nt)	-0.131306	0.152851
8577	ABUW_1900 → / → ABUW_1901; G→A; intergenic (+110/‑135)	ABUW_3825 ←; ISAba1 (+) +9 bp; coding (229‑237/1254 nt)	-0.131306	0.152851
9871	R1	[repAci1]–ABUW_5014; Δ8,731 bp;	-0.131306	0.152851
9932	ABUW_1900 → / → ABUW_1901; G→A; intergenic (+110/‑135)	[repAci1]–ABUW_5014; Δ8,731 bp;	-0.131306	0.152851
27	BfCipro_cells	Bf_form	-0.131278	0.15294
9262	ABUW_2740 ← / → vfr; ISAba1 (+) +9 bp; intergenic (‑136/‑295)	[repAci6]–ABUW_4123; Δ83,610 bp;	0.130951	0.153977
747	BfCipro_cells	ABUW_1059 ← / → ABUW_1060; +C; intergenic (‑206/‑47)	-0.130791	0.154483
748	BfTet_cells	ABUW_1059 ← / → ABUW_1060; +C; intergenic (‑206/‑47)	-0.130791	0.154483
7343	vfr →; Δ1 bp; coding (85/708 nt)	ABUW_3825 ←; ISAba13 (+) +9 bp; coding (1224‑1232/1254 nt)	-0.130564	0.155207
1864	ABUW_0885 →; A→T; V2799V (GTA→GTT)	ABUW_1900 → / → ABUW_1901; G→A; intergenic (+110/‑135)	0.130503	0.155401
11781	ABUW_0885 →; T→C; G1510G (GGT→GGC)	ABUW_0885 →; A→C; E2690A (GAG→GCG) ‡	0.129892	0.157363
57	R2	ABUW_0027 →; Δ1 bp; coding (236/1290 nt)	0.129641	0.158173
68	R2	ABUW_0225 ←; ISAba13 (–) +9 bp; coding (37‑45/525 nt)	0.129641	0.158173
93	R2	ABUW_0381 →; ISAba13 (–) +9 bp; coding (983‑991/1848 nt)	0.129641	0.158173
137	R1	rplQ →; C→T; T37I (ACT→ATT)	0.129641	0.158173
154	R1	ABUW_0633 →; Δ2 bp; coding (147‑148/1239 nt)	0.129641	0.158173
172	R1	ABUW_0633 →; (A)5→4; coding (236/1239 nt)	0.129641	0.158173
191	R1	ABUW_0633 →; ISAba1 (–) +9 bp; coding (356‑364/1239 nt)	0.129641	0.158173
212	R2	ABUW_0633 →; ISAba125 (–) +3 bp; coding (499‑501/1239 nt)	0.129641	0.158173
254	R1	pilH →; G→A; W92* (TGG→TGA)	0.129641	0.158173
303	R3	ABUW_0885 →; T→A; T1913T (ACT→ACA)	0.129641	0.158173
328	R3	ABUW_0885 →; T→A; T2228T (ACT→ACA)	0.129641	0.158173
353	R2	ABUW_0885 →; A→T; V2367V (GTA→GTT)	0.129641	0.158173
379	R1	ABUW_0885 →; A→G; A2635A (GCA→GCG)	0.129641	0.158173
407	R1	ABUW_0885 →; A→G; L2636L (TTA→TTG)	0.129641	0.158173
436	R1	ABUW_0885 →; G→A; P2638P (CCG→CCA)	0.129641	0.158173
466	R1	ABUW_0885 →; 2 bp→GC; coding (7920‑7921/14043 nt)	0.129641	0.158173
564	R3	ABUW_0885 →; A→G; T2809T (ACA→ACG)	0.129641	0.158173
632	R2	ABUW_0944 →; C→T; P233L (CCG→CTG)	0.129641	0.158173
669	R3	pabC →; Δ10 bp; coding (609‑618/813 nt)	0.129641	0.158173
706	R3	ABUW_1042 →; A→C; K98Q (AAA→CAA)	0.129641	0.158173
782	R2	ABUW_1203 →; ISAba125 (+) +3 bp; coding (2020‑2022/2700 nt)	0.129641	0.158173
863	R2	ABUW_1338 →; C→T; T325I (ACA→ATA)	0.129641	0.158173
904	R1	ABUW_1385 ←; G→T; G188G (GGC→GGA)	0.129641	0.158173
949	R3	ABUW_1398 ← / ← ABUW_1399; C→G; intergenic (‑160/+35)	0.129641	0.158173
991	R1	ABUW_1399 ←; C→A; R22R (CGG→CGT)	0.129641	0.158173
1082	R1	pepN → / → ABUW_1631; ISAba13 (–) +9 bp; intergenic (+52/‑491)	0.129641	0.158173
1277	R2	[ABUW_1758]–ABUW_1764; Δ10,026 bp; ISAba13‑mediated	0.129641	0.158173
1328	R2	[ABUW_1758]–ABUW_1764; Δ9,965 bp; ISAba13‑mediated	0.129641	0.158173
1433	R2	gdhB2–ABUW_1764; Δ4,865 bp; ISAba13‑mediated	0.129641	0.158173
1488	R3	[gdhB2]–ABUW_1764; Δ3,666 bp; ISAba13‑mediated	0.129641	0.158173
1597	R1	[ABUW_1764]; Δ871 bp; ISAba13‑mediated	0.129641	0.158173
1654	R1	[ABUW_1764]; Δ639 bp; ISAba13‑mediated	0.129641	0.158173
1713	R2	ABUW_1764 ← / ← ABUW_1766; Δ555 bp; ISAba13‑mediated	0.129641	0.158173
1773	R3	ABUW_1764 ← / ← ABUW_1766; (T)8→9; intergenic (‑537/+96)	0.129641	0.158173
1848	rplQ →; C→T; T37I (ACT→ATT)	ABUW_1900 → / → ABUW_1901; G→A; intergenic (+110/‑135)	0.129641	0.158173
1849	ABUW_0633 →; Δ2 bp; coding (147‑148/1239 nt)	ABUW_1900 → / → ABUW_1901; G→A; intergenic (+110/‑135)	0.129641	0.158173
1850	ABUW_0633 →; (A)5→4; coding (236/1239 nt)	ABUW_1900 → / → ABUW_1901; G→A; intergenic (+110/‑135)	0.129641	0.158173
1851	ABUW_0633 →; ISAba1 (–) +9 bp; coding (356‑364/1239 nt)	ABUW_1900 → / → ABUW_1901; G→A; intergenic (+110/‑135)	0.129641	0.158173
1854	pilH →; G→A; W92* (TGG→TGA)	ABUW_1900 → / → ABUW_1901; G→A; intergenic (+110/‑135)	0.129641	0.158173
1859	ABUW_0885 →; A→G; A2635A (GCA→GCG)	ABUW_1900 → / → ABUW_1901; G→A; intergenic (+110/‑135)	0.129641	0.158173
1860	ABUW_0885 →; A→G; L2636L (TTA→TTG)	ABUW_1900 → / → ABUW_1901; G→A; intergenic (+110/‑135)	0.129641	0.158173
1861	ABUW_0885 →; G→A; P2638P (CCG→CCA)	ABUW_1900 → / → ABUW_1901; G→A; intergenic (+110/‑135)	0.129641	0.158173
1862	ABUW_0885 →; 2 bp→GC; coding (7920‑7921/14043 nt)	ABUW_1900 → / → ABUW_1901; G→A; intergenic (+110/‑135)	0.129641	0.158173
1865	ABUW_0885 →; A→G; T2809T (ACA→ACG)	ABUW_1900 → / → ABUW_1901; G→A; intergenic (+110/‑135)	0.129641	0.158173
1874	ABUW_1385 ←; G→T; G188G (GGC→GGA)	ABUW_1900 → / → ABUW_1901; G→A; intergenic (+110/‑135)	0.129641	0.158173
1876	ABUW_1399 ←; C→A; R22R (CGG→CGT)	ABUW_1900 → / → ABUW_1901; G→A; intergenic (+110/‑135)	0.129641	0.158173
1878	pepN → / → ABUW_1631; ISAba13 (–) +9 bp; intergenic (+52/‑491)	ABUW_1900 → / → ABUW_1901; G→A; intergenic (+110/‑135)	0.129641	0.158173
1886	[gdhB2]–ABUW_1764; Δ3,666 bp; ISAba13‑mediated	ABUW_1900 → / → ABUW_1901; G→A; intergenic (+110/‑135)	0.129641	0.158173
1888	[ABUW_1764]; Δ871 bp; ISAba13‑mediated	ABUW_1900 → / → ABUW_1901; G→A; intergenic (+110/‑135)	0.129641	0.158173
1889	[ABUW_1764]; Δ639 bp; ISAba13‑mediated	ABUW_1900 → / → ABUW_1901; G→A; intergenic (+110/‑135)	0.129641	0.158173
1893	R2	ABUW_1903 ←; ISAba13 (–) +9 bp; coding (38‑46/426 nt)	0.129641	0.158173
2082	R2	adeS ←; C→A; D167Y (GAT→TAT)	0.129641	0.158173
2148	R3	ABUW_1996 → / ← ABUW_1997; +C; intergenic (+200/+121)	0.129641	0.158173
2214	R3	ABUW_1996 → / ← ABUW_1997; A→C; intergenic (+204/+117)	0.129641	0.158173
2280	R2	ABUW_2032 ←; +T; coding (78/291 nt)	0.129641	0.158173
2418	R3	ABUW_2056 →; (G)7→8; coding (597/978 nt)	0.129641	0.158173
2487	R2	ABUW_2157 ← / → ABUW_2158; +A; intergenic (‑147/‑118)	0.129641	0.158173
2557	R1	ABUW_2169 →; (A)7→6; coding (198/888 nt)	0.129641	0.158173
2618	ABUW_1900 → / → ABUW_1901; G→A; intergenic (+110/‑135)	ABUW_2169 →; (A)7→6; coding (198/888 nt)	0.129641	0.158173
2631	R3	ABUW_2208 ←; G→A; A342V (GCA→GTA)	0.129641	0.158173
2777	R2	npdA → / → putP; (T)8→7; intergenic (+47/‑362)	0.129641	0.158173
2851	R1	ABUW_2313 → / → ABUW_2314; +T; intergenic (+366/‑211)	0.129641	0.158173
2912	ABUW_1900 → / → ABUW_1901; G→A; intergenic (+110/‑135)	ABUW_2313 → / → ABUW_2314; +T; intergenic (+366/‑211)	0.129641	0.158173
2927	R1	ABUW_2522 ←; G→T; H2N (CAC→AAC)	0.129641	0.158173
2988	ABUW_1900 → / → ABUW_1901; G→A; intergenic (+110/‑135)	ABUW_2522 ←; G→T; H2N (CAC→AAC)	0.129641	0.158173
3006	R3	ABUW_2540 →; T→A; L102I (TTA→ATA)	0.129641	0.158173
3084	R3	clpV ←; A→T; L12L (CTT→CTA)	0.129641	0.158173
3163	R3	ABUW_2674 ← / ← ABUW_2675; T→A; intergenic (‑211/+279)	0.129641	0.158173
3404	R1	vfr →; ISAba1 (+) +9 bp; coding (150‑158/708 nt)	0.129641	0.158173
3465	ABUW_1900 → / → ABUW_1901; G→A; intergenic (+110/‑135)	vfr →; ISAba1 (+) +9 bp; coding (150‑158/708 nt)	0.129641	0.158173
3571	R1	vfr →; G→A; R191Q (CGA→CAA)	0.129641	0.158173
3632	ABUW_1900 → / → ABUW_1901; G→A; intergenic (+110/‑135)	vfr →; G→A; R191Q (CGA→CAA)	0.129641	0.158173
3658	R3	ABUW_2859 → / ← ABUW_2860; T→A; intergenic (+408/+6)	0.129641	0.158173
3917	R1	ABUW_3037 ← / ← ABUW_3038; ISAba125 (+) +3 bp; intergenic (‑77/+174)	0.129641	0.158173
3978	ABUW_1900 → / → ABUW_1901; G→A; intergenic (+110/‑135)	ABUW_3037 ← / ← ABUW_3038; ISAba125 (+) +3 bp; intergenic (‑77/+174)	0.129641	0.158173
4189	R3	ABUW_3189 → / → ABUW_3190; A→C; intergenic (+140/‑147)	0.129641	0.158173
4281	R3	ABUW_3193 ←; (A)5→6; coding (287/465 nt)	0.129641	0.158173
4373	R2	add2 → / ← ABUW_3218; (AATAGAG)14→13; intergenic (+97/+145)	0.129641	0.158173
4467	R2	ABUW_3278 →; Δ3 bp; coding (23‑25/261 nt)	0.129641	0.158173
4561	R1	rpmI ←; +GGAT; coding (118/195 nt)	0.129641	0.158173
4622	ABUW_1900 → / → ABUW_1901; G→A; intergenic (+110/‑135)	rpmI ←; +GGAT; coding (118/195 nt)	0.129641	0.158173
4659	R3	ilvB ← / → ABUW_3358; A→C; intergenic (‑461/‑44)	0.129641	0.158173
4853	R2	rne →; Δ13 bp; coding (2402‑2414/3333 nt)	0.129641	0.158173
5053	R3	ABUW_3609 ←; ISAba125 (–) +3 bp; coding (101‑103/327 nt)	0.129641	0.158173
5359	R3	ABUW_3609 ←; ISAba13 (+) +9 bp; coding (28‑36/327 nt)	0.129641	0.158173
5463	R3	ABUW_3609 ← / ← ABUW_3610; ISAba125 (–) +3 bp; intergenic (‑10/+183)	0.129641	0.158173
5780	R2	ABUW_3800 →; Δ1 bp; coding (560/1209 nt)	0.129641	0.158173
5888	R2	ABUW_3800 →; (A)6→5; coding (659/1209 nt)	0.129641	0.158173
5998	R3	ABUW_3800 →; A→C; I254L (ATT→CTT)	0.129641	0.158173
6219	R3	lldP ← / → manB; A→C; intergenic (‑307/‑74)	0.129641	0.158173
6442	R1	ABUW_3820 ←; C→G; R301P (CGT→CCT)	0.129641	0.158173
6556	R1	ABUW_3821 ←; ISAba1 (–) +9 bp; coding (1125‑1133/1176 nt)	0.129641	0.158173
6617	ABUW_1900 → / → ABUW_1901; G→A; intergenic (+110/‑135)	ABUW_3821 ←; ISAba1 (–) +9 bp; coding (1125‑1133/1176 nt)	0.129641	0.158173
6673	R3	ABUW_3821 ←; ISAba1 (+) +9 bp; coding (655‑663/1176 nt)	0.129641	0.158173
6905	R2	ABUW_3823 ←; ISAba13 (–) +9 bp; coding (55‑63/615 nt)	0.129641	0.158173
7505	R2	ABUW_3825 ←; (A)7→6; coding (1057/1254 nt)	0.129641	0.158173
7752	R2	ABUW_3825 ←; ISAba13 (–) +9 bp; coding (746‑754/1254 nt)	0.129641	0.158173
7877	R2	ABUW_3825 ←; ISAba125 (+) +3 bp; coding (695‑697/1254 nt)	0.129641	0.158173
8002	R1	ABUW_3825 ←; ISAba13 (+) +9 bp; coding (498‑506/1254 nt)	0.129641	0.158173
8063	ABUW_1900 → / → ABUW_1901; G→A; intergenic (+110/‑135)	ABUW_3825 ←; ISAba13 (+) +9 bp; coding (498‑506/1254 nt)	0.129641	0.158173
8131	R3	ABUW_3825 ←; ISAba13 (+) +9 bp; coding (398‑406/1254 nt)	0.129641	0.158173
8257	R1	ABUW_3825 ←; ISAba13 (–) +9 bp; coding (323‑331/1254 nt)	0.129641	0.158173
8318	ABUW_1900 → / → ABUW_1901; G→A; intergenic (+110/‑135)	ABUW_3825 ←; ISAba13 (–) +9 bp; coding (323‑331/1254 nt)	0.129641	0.158173
8649	R3	ABUW_3826 ←; (T)7→8; coding (268/1095 nt)	0.129641	0.158173
8779	R1	ABUW_3826 ←; ISAba13 (–) +9 bp; coding (258‑266/1095 nt)	0.129641	0.158173
8840	ABUW_1900 → / → ABUW_1901; G→A; intergenic (+110/‑135)	ABUW_3826 ←; ISAba13 (–) +9 bp; coding (258‑266/1095 nt)	0.129641	0.158173
8912	R1	ABUW_3827 ←; ISAba125 (–) +3 bp; coding (1177‑1179/1224 nt)	0.129641	0.158173
8973	ABUW_1900 → / → ABUW_1901; G→A; intergenic (+110/‑135)	ABUW_3827 ←; ISAba125 (–) +3 bp; coding (1177‑1179/1224 nt)	0.129641	0.158173
9046	R1	ABUW_3900 ←; (TGGTGA)10→11; coding (468/1014 nt)	0.129641	0.158173
9107	ABUW_1900 → / → ABUW_1901; G→A; intergenic (+110/‑135)	ABUW_3900 ←; (TGGTGA)10→11; coding (468/1014 nt)	0.129641	0.158173
9317	R1	ABUW_4045–ABUW_4087; Δ29,111 bp; ISAba125‑mediated	0.129641	0.158173
9378	ABUW_1900 → / → ABUW_1901; G→A; intergenic (+110/‑135)	ABUW_4045–ABUW_4087; Δ29,111 bp; ISAba125‑mediated	0.129641	0.158173
9455	R2	ABUW_4046–ABUW_4064; Δ13,067 bp; between MITE	0.129641	0.158173
9594	R3	ABUW_4067 → / → ABUW_4068; C→T; intergenic (+446/‑139)	0.129641	0.158173
10154	R1	tyrS → / → ABUW_0015; +CTTTGGATT; intergenic (+171/‑676)	0.129641	0.158173
10215	ABUW_1900 → / → ABUW_1901; G→A; intergenic (+110/‑135)	tyrS → / → ABUW_0015; +CTTTGGATT; intergenic (+171/‑676)	0.129641	0.158173
11783	R2	filE ←; (CGGTGCAGT)19→7; coding (313‑420/1368 nt)	0.129641	0.158173
12564	R3	filE ←; (CGGTGCAGT)19→4; coding (313‑447/1368 nt)	0.129641	0.158173
12881	R1	ABUW_2433 ←; T→C; S107G (AGT→GGT) ‡	0.129641	0.158173
12942	ABUW_1900 → / → ABUW_1901; G→A; intergenic (+110/‑135)	ABUW_2433 ←; T→C; S107G (AGT→GGT) ‡	0.129641	0.158173
10012	R1	ABUW_3825 ←; +GC :: ISAba125 (+) +1 bp; coding (747/1254 nt)	0.129641	0.158173
10073	ABUW_1900 → / → ABUW_1901; G→A; intergenic (+110/‑135)	ABUW_3825 ←; +GC :: ISAba125 (+) +1 bp; coding (747/1254 nt)	0.129641	0.158173
10297	R1	ABUW_3830 ←; Δ1 bp; coding (890/1275 nt)	0.129641	0.158173
10358	ABUW_1900 → / → ABUW_1901; G→A; intergenic (+110/‑135)	ABUW_3830 ←; Δ1 bp; coding (890/1275 nt)	0.129641	0.158173
10443	R3	ABUW_3609 ←; ISAba13 (–) +9 bp; coding (165‑173/327 nt)	0.129641	0.158173
10586	R1	ABUW_1880 ←; T→C; K238K (AAA→AAG)	0.129641	0.158173
10647	ABUW_1900 → / → ABUW_1901; G→A; intergenic (+110/‑135)	ABUW_1880 ←; T→C; K238K (AAA→AAG)	0.129641	0.158173
10732	R1	filE ←; Δ126 bp; coding (412‑537/1368 nt)	0.129641	0.158173
10793	ABUW_1900 → / → ABUW_1901; G→A; intergenic (+110/‑135)	filE ←; Δ126 bp; coding (412‑537/1368 nt)	0.129641	0.158173
10880	R2	filE ←; Δ144 bp; coding (529‑672/1368 nt)	0.129641	0.158173
11029	R3	filE ←; Δ117 bp; coding (412‑528/1368 nt)	0.129641	0.158173
11327	R2	filE ←; (CGGTGCAGT)19→6; coding (313‑429/1368 nt)	0.129641	0.158173
11937	R2	filE ←; (CGGTGCAGT)19→9; coding (313‑402/1368 nt)	0.129641	0.158173
12092	R2	ABUW_2032 ←; T→C; Q29R (CAA→CGA)	0.129641	0.158173
12248	R2	ABUW_0885 →; A→T; A2685A (GCA→GCT)	0.129641	0.158173
12406	R3	filE ←; (CGGTGCAGT)19→5; coding (313‑438/1368 nt)	0.129641	0.158173
12722	R2	filE ←; Δ135 bp; coding (403‑537/1368 nt)	0.129641	0.158173
6003	Bf_form	ABUW_3800 →; A→C; I254L (ATT→CTT)	0.129117	0.159875
12569	Bf_form	filE ←; (CGGTGCAGT)19→4; coding (313‑447/1368 nt)	0.129117	0.159875
9230	ABUW_1731 ←; ISAba13 (–) +9 bp; coding (327‑335/654 nt)	[repAci6]–ABUW_4123; Δ83,610 bp;	-0.128852	0.160742
9269	ABUW_3017 ← / ← ggt; Δ1 bp; intergenic (‑132/+517)	[repAci6]–ABUW_4123; Δ83,610 bp;	-0.128852	0.160742
9271	smpB →; ISAba1 (+) +9 bp; coding (169‑177/477 nt)	[repAci6]–ABUW_4123; Δ83,610 bp;	-0.128852	0.160742
9301	ABUW_3824 ←; (T)5→6; coding (737/1212 nt)	[repAci6]–ABUW_4123; Δ83,610 bp;	-0.128852	0.160742
9312	ABUW_3825 ←; ISAba1 (+) +9 bp; coding (229‑237/1254 nt)	[repAci6]–ABUW_4123; Δ83,610 bp;	-0.128852	0.160742
5573	Bf_form	ABUW_3609 ← / ← ABUW_3610; ISAba13 (+) +9 bp; intergenic (‑27/+160)	-0.12838	0.162293
1987	ABUW_0885 →; A→T; V2799V (GTA→GTT)	adeS ←; C→A; G318V (GGC→GTC)	0.127999	0.163553
11613	[repAci6]–ABUW_4123; Δ83,610 bp;	ABUW_0885 →; T→C; G1510G (GGT→GGC)	-0.127441	0.165412
287	tyrS → / → ABUW_0015; (CTTTGGATT)10→11; intergenic (+257/‑590)	ABUW_0747 ← / → ABUW_0748; G→A; intergenic (‑98/‑30)	0.126514	0.168535
11678	ABUW_1731 ←; ISAba13 (–) +9 bp; coding (327‑335/654 nt)	ABUW_0885 →; A→C; E2690A (GAG→GCG) ‡	0.126497	0.168595
5571	BfCipro_cells	ABUW_3609 ← / ← ABUW_3610; ISAba13 (+) +9 bp; intergenic (‑27/+160)	0.125953	0.170448
3242	R2	ABUW_2740 ← / → vfr; ISAba1 (+) +9 bp; intergenic (‑136/‑295)	0.125709	0.171283
36	Bf_form	MIC_CIpro	-0.124672	0.174871
7173	ABUW_0885 →; C→T; D2642D (GAC→GAT)	ABUW_3824 ←; (T)5→6; coding (737/1212 nt)	0.12276	0.18163
9903	ABUW_0885 →; C→T; D2642D (GAC→GAT)	[repAci1]–ABUW_5014; Δ8,731 bp;	0.12276	0.18163
4983	ABUW_0885 →; C→T; D2642D (GAC→GAT)	ABUW_3545; Δ166 bp;	0.121638	0.185686
11312	[repAci6]–ABUW_4123; Δ83,610 bp;	filE ←; Δ135 bp; coding (421‑555/1368 nt)	0.121098	0.187661
1957	Plk_cells	adeS ←; C→A; G318V (GGC→GTC)	-0.120386	0.190288
1958	Bf_cells	adeS ←; C→A; G318V (GGC→GTC)	-0.120386	0.190288
1960	BfTet_cells	adeS ←; C→A; G318V (GGC→GTC)	-0.120386	0.190288
9734	Plk_cells	ABUW_4087–ABUW_4089; Δ1,985 bp; between ISAba125	-0.120386	0.190288
9735	Bf_cells	ABUW_4087–ABUW_4089; Δ1,985 bp; between ISAba125	-0.120386	0.190288
9736	BfCipro_cells	ABUW_4087–ABUW_4089; Δ1,985 bp; between ISAba125	-0.120386	0.190288
3331	MIC_Tet	vfr →; Δ1 bp; coding (85/708 nt)	-0.119652	0.193023
2153	Bf_form	ABUW_1996 → / ← ABUW_1997; +C; intergenic (+200/+121)	0.119193	0.194748
2219	Bf_form	ABUW_1996 → / ← ABUW_1997; A→C; intergenic (+204/+117)	0.119193	0.194748
3168	Bf_form	ABUW_2674 ← / ← ABUW_2675; T→A; intergenic (‑211/+279)	0.119193	0.194748
6224	Bf_form	lldP ← / → manB; A→C; intergenic (‑307/‑74)	0.119193	0.194748
3519	ABUW_0885 →; C→T; D2642D (GAC→GAT)	vfr →; ISAba1 (–) +9 bp; coding (405‑413/708 nt)	0.119145	0.194932
5261	Bf_form	ABUW_3609 ←; ISAba13 (+) +9 bp; coding (70‑78/327 nt)	-0.118896	0.195874
601	BfCipro_cells	ABUW_0885 →; C→T; D3074D (GAC→GAT)	0.118556	0.197163
538	MIC_Tet	ABUW_0885 →; A→T; V2799V (GTA→GTT)	0.118436	0.197619
2347	R1	ABUW_2055 →; G→A; R41H (CGT→CAT)	-0.118114	0.198851
49	Plk_cells	tyrS → / → ABUW_0015; (CTTTGGATT)10→11; intergenic (+257/‑590)	-0.117841	0.199898
50	Bf_cells	tyrS → / → ABUW_0015; (CTTTGGATT)10→11; intergenic (+257/‑590)	-0.117841	0.199898
51	BfCipro_cells	tyrS → / → ABUW_0015; (CTTTGGATT)10→11; intergenic (+257/‑590)	-0.117841	0.199898
1135	BfTet_cells	dnaX →; (GAACCT)23→22; coding (1363‑1368/2151 nt)	0.117705	0.200419
2355	MIC_CIpro	ABUW_2055 →; G→A; R41H (CGT→CAT)	-0.117464	0.20135
1259	ABUW_0885 →; A→T; V2799V (GTA→GTT)	[hslR]–ABUW_1764; Δ16,670 bp; ISAba13‑mediated	0.117178	0.202457
9292	ABUW_3804–[ABUW_3830]; Δ34,453 bp; ISAba13‑mediated	[repAci6]–ABUW_4123; Δ83,610 bp;	0.116809	0.203892
9303	ABUW_3825 ←; ISAba125 (+) +3 bp; coding (1170‑1172/1254 nt)	[repAci6]–ABUW_4123; Δ83,610 bp;	0.116809	0.203892
5607	ABUW_1338 →; A→G; T325A (ACA→GCA)	ABUW_3609 ← / ← ABUW_3610; ISAba13 (+) +9 bp; intergenic (‑27/+160)	0.115791	0.207889
5616	[hslR]–ABUW_1764; Δ16,670 bp; ISAba13‑mediated	ABUW_3609 ← / ← ABUW_3610; ISAba13 (+) +9 bp; intergenic (‑27/+160)	0.115791	0.207889
5653	ABUW_3001–ABUW_3017; Δ16,006 bp;	ABUW_3609 ← / ← ABUW_3610; ISAba13 (+) +9 bp; intergenic (‑27/+160)	0.115791	0.207889
6893	ABUW_3609 ← / ← ABUW_3610; ISAba13 (+) +9 bp; intergenic (‑27/+160)	ABUW_3823 ←; +C; coding (82/615 nt)	0.115791	0.207889
749	Bf_form	ABUW_1059 ← / → ABUW_1060; +C; intergenic (‑206/‑47)	-0.114076	0.214746
7335	ABUW_2208 ←; ISAba13 (–) +9 bp; coding (170‑178/1470 nt)	ABUW_3825 ←; ISAba13 (+) +9 bp; coding (1224‑1232/1254 nt)	-0.113961	0.215216
11485	MIC_CIpro	ABUW_0885 →; T→C; G1510G (GGT→GGC)	0.113956	0.215234
232	R1	ABUW_0633 →; ISAba125 (+) +3 bp; coding (696‑698/1239 nt)	-0.113228	0.2182
234	R3	ABUW_0633 →; ISAba125 (+) +3 bp; coding (696‑698/1239 nt)	-0.113228	0.2182
1853	ABUW_0633 →; ISAba125 (+) +3 bp; coding (696‑698/1239 nt)	ABUW_1900 → / → ABUW_1901; G→A; intergenic (+110/‑135)	-0.113228	0.2182
3487	R1	vfr →; ISAba1 (–) +9 bp; coding (405‑413/708 nt)	-0.113228	0.2182
3489	R3	vfr →; ISAba1 (–) +9 bp; coding (405‑413/708 nt)	-0.113228	0.2182
3548	ABUW_1900 → / → ABUW_1901; G→A; intergenic (+110/‑135)	vfr →; ISAba1 (–) +9 bp; coding (405‑413/708 nt)	-0.113228	0.2182
4754	R1	[ABUW_3448]; Δ141 bp;	-0.113228	0.2182
4756	R3	[ABUW_3448]; Δ141 bp;	-0.113228	0.2182
4815	ABUW_1900 → / → ABUW_1901; G→A; intergenic (+110/‑135)	[ABUW_3448]; Δ141 bp;	-0.113228	0.2182
6106	R1	ABUW_3804–[ABUW_3830]; Δ34,453 bp; ISAba13‑mediated	-0.113228	0.2182
6107	R2	ABUW_3804–[ABUW_3830]; Δ34,453 bp; ISAba13‑mediated	0.113228	0.2182
6167	ABUW_1900 → / → ABUW_1901; G→A; intergenic (+110/‑135)	ABUW_3804–[ABUW_3830]; Δ34,453 bp; ISAba13‑mediated	-0.113228	0.2182
7382	R1	ABUW_3825 ←; ISAba125 (+) +3 bp; coding (1170‑1172/1254 nt)	-0.113228	0.2182
7384	R3	ABUW_3825 ←; ISAba125 (+) +3 bp; coding (1170‑1172/1254 nt)	-0.113228	0.2182
7443	ABUW_1900 → / → ABUW_1901; G→A; intergenic (+110/‑135)	ABUW_3825 ←; ISAba125 (+) +3 bp; coding (1170‑1172/1254 nt)	-0.113228	0.2182
8387	R2	ABUW_3825 ←; ISAba13 (+) +9 bp; coding (240‑248/1254 nt)	-0.113228	0.2182
8388	R3	ABUW_3825 ←; ISAba13 (+) +9 bp; coding (240‑248/1254 nt)	0.113228	0.2182
9181	R1	[repAci6]–ABUW_4123; Δ83,610 bp;	-0.113228	0.2182
5152	R1	ABUW_3609 ←; ISAba13 (–) +9 bp; coding (70‑78/327 nt)	-0.112344	0.221837
5153	R2	ABUW_3609 ←; ISAba13 (–) +9 bp; coding (70‑78/327 nt)	-0.112344	0.221837
5213	ABUW_1900 → / → ABUW_1901; G→A; intergenic (+110/‑135)	ABUW_3609 ←; ISAba13 (–) +9 bp; coding (70‑78/327 nt)	-0.112344	0.221837
29	R1	MIC_CIpro	0.112264	0.222167
1839	MIC_CIpro	ABUW_1900 → / → ABUW_1901; G→A; intergenic (+110/‑135)	0.112264	0.222167
1961	Bf_form	adeS ←; C→A; G318V (GGC→GTC)	-0.112016	0.223198
9945	ABUW_2208 ←; ISAba13 (–) +9 bp; coding (170‑178/1470 nt)	[repAci1]–ABUW_5014; Δ8,731 bp;	0.111979	0.223354
11630	R2	ABUW_0885 →; A→C; E2690A (GAG→GCG) ‡	-0.111244	0.226426
9203	ABUW_0633 →; ISAba125 (+) +3 bp; coding (696‑698/1239 nt)	[repAci6]–ABUW_4123; Δ83,610 bp;	-0.111111	0.226983
9279	[ABUW_3448]; Δ141 bp;	[repAci6]–ABUW_4123; Δ83,610 bp;	-0.111111	0.226983
9311	ABUW_3825 ←; ISAba13 (+) +9 bp; coding (240‑248/1254 nt)	[repAci6]–ABUW_4123; Δ83,610 bp;	-0.111111	0.226983
533	Bf_cells	ABUW_0885 →; A→T; V2799V (GTA→GTT)	-0.110782	0.228372
11499	ABUW_0633 →; ISAba125 (+) +3 bp; coding (696‑698/1239 nt)	ABUW_0885 →; T→C; G1510G (GGT→GGC)	0.110335	0.230265
11575	[ABUW_3448]; Δ141 bp;	ABUW_0885 →; T→C; G1510G (GGT→GGC)	0.110335	0.230265
5601	ABUW_0885 →; C→T; D3074D (GAC→GAT)	ABUW_3609 ← / ← ABUW_3610; ISAba13 (+) +9 bp; intergenic (‑27/+160)	0.109815	0.232482
11598	ABUW_3825 ←; ISAba13 (+) +9 bp; coding (1224‑1232/1254 nt)	ABUW_0885 →; T→C; G1510G (GGT→GGC)	0.109256	0.234885
1209	ABUW_0885 →; C→T; D2642D (GAC→GAT)	ABUW_1731 ←; ISAba13 (–) +9 bp; coding (327‑335/654 nt)	-0.108361	0.238762
7659	ABUW_0885 →; C→T; D2642D (GAC→GAT)	ABUW_3825 ←; ISAba13 (+) +9 bp; coding (1008‑1016/1254 nt)	-0.108361	0.238762
9189	MIC_CIpro	[repAci6]–ABUW_4123; Δ83,610 bp;	-0.108099	0.239908
1180	Plk_cells	ABUW_1731 ←; ISAba13 (–) +9 bp; coding (327‑335/654 nt)	-0.107211	0.243812
1181	Bf_cells	ABUW_1731 ←; ISAba13 (–) +9 bp; coding (327‑335/654 nt)	-0.107211	0.243812
1182	BfCipro_cells	ABUW_1731 ←; ISAba13 (–) +9 bp; coding (327‑335/654 nt)	-0.107211	0.243812
2020	Plk_cells	adeS ←; C→T; G318D (GGC→GAC)	-0.107211	0.243812
2021	Bf_cells	adeS ←; C→T; G318D (GGC→GAC)	-0.107211	0.243812
2023	BfTet_cells	adeS ←; C→T; G318D (GGC→GAC)	-0.107211	0.243812
3832	Plk_cells	ABUW_3017 ← / ← ggt; Δ1 bp; intergenic (‑132/+517)	-0.107211	0.243812
3833	Bf_cells	ABUW_3017 ← / ← ggt; Δ1 bp; intergenic (‑132/+517)	-0.107211	0.243812
3835	BfTet_cells	ABUW_3017 ← / ← ggt; Δ1 bp; intergenic (‑132/+517)	-0.107211	0.243812
4009	Plk_cells	smpB →; ISAba1 (+) +9 bp; coding (169‑177/477 nt)	-0.107211	0.243812
4010	Bf_cells	smpB →; ISAba1 (+) +9 bp; coding (169‑177/477 nt)	-0.107211	0.243812
4012	BfTet_cells	smpB →; ISAba1 (+) +9 bp; coding (169‑177/477 nt)	-0.107211	0.243812
7144	Plk_cells	ABUW_3824 ←; (T)5→6; coding (737/1212 nt)	-0.107211	0.243812
7145	Bf_cells	ABUW_3824 ←; (T)5→6; coding (737/1212 nt)	-0.107211	0.243812
7146	BfCipro_cells	ABUW_3824 ←; (T)5→6; coding (737/1212 nt)	-0.107211	0.243812
7630	Plk_cells	ABUW_3825 ←; ISAba13 (+) +9 bp; coding (1008‑1016/1254 nt)	-0.107211	0.243812
7631	Bf_cells	ABUW_3825 ←; ISAba13 (+) +9 bp; coding (1008‑1016/1254 nt)	-0.107211	0.243812
7633	BfTet_cells	ABUW_3825 ←; ISAba13 (+) +9 bp; coding (1008‑1016/1254 nt)	-0.107211	0.243812
8519	Plk_cells	ABUW_3825 ←; ISAba1 (+) +9 bp; coding (229‑237/1254 nt)	-0.107211	0.243812
8520	Bf_cells	ABUW_3825 ←; ISAba1 (+) +9 bp; coding (229‑237/1254 nt)	-0.107211	0.243812
8522	BfTet_cells	ABUW_3825 ←; ISAba1 (+) +9 bp; coding (229‑237/1254 nt)	-0.107211	0.243812
9874	Plk_cells	[repAci1]–ABUW_5014; Δ8,731 bp;	0.107211	0.243812
9875	Bf_cells	[repAci1]–ABUW_5014; Δ8,731 bp;	0.107211	0.243812
9876	BfCipro_cells	[repAci1]–ABUW_5014; Δ8,731 bp;	-0.107211	0.243812
9877	BfTet_cells	[repAci1]–ABUW_5014; Δ8,731 bp;	-0.107211	0.243812
7294	ABUW_0885 →; A→T; V2799V (GTA→GTT)	ABUW_3825 ←; ISAba13 (+) +9 bp; coding (1224‑1232/1254 nt)	0.106776	0.245743
360	MIC_CIpro	ABUW_0885 →; A→T; V2367V (GTA→GTT)	0.106138	0.248592
1335	MIC_CIpro	[ABUW_1758]–ABUW_1764; Δ9,965 bp; ISAba13‑mediated	0.106138	0.248592
2089	MIC_CIpro	adeS ←; C→A; D167Y (GAT→TAT)	0.106138	0.248592
7884	MIC_CIpro	ABUW_3825 ←; ISAba125 (+) +3 bp; coding (695‑697/1254 nt)	0.106138	0.248592
7075	ABUW_1759–ABUW_1764; Δ8,706 bp; ISAba13‑mediated	ABUW_3824 ←; ISAba13 (–) +9 bp; coding (779‑787/1212 nt)	0.106042	0.249022
11551	ABUW_2208 ←; ISAba13 (–) +9 bp; coding (170‑178/1470 nt)	ABUW_0885 →; T→C; G1510G (GGT→GGC)	-0.104977	0.253834
2735	ABUW_0885 →; A→T; V2799V (GTA→GTT)	ABUW_2208 ←; ISAba13 (–) +9 bp; coding (170‑178/1470 nt)	-0.104323	0.256821
11477	R1	ABUW_0885 →; T→C; G1510G (GGT→GGC)	0.104157	0.257581
3396	ABUW_2208 ←; ISAba13 (–) +9 bp; coding (170‑178/1470 nt)	vfr →; Δ1 bp; coding (85/708 nt)	-0.104154	0.257596
4958	Bf_form	ABUW_3545; Δ166 bp;	0.103592	0.260189
5591	ABUW_0885 →; T→A; T1913T (ACT→ACA)	ABUW_3609 ← / ← ABUW_3610; ISAba13 (+) +9 bp; intergenic (‑27/+160)	-0.103069	0.262617
5592	ABUW_0885 →; T→A; T2228T (ACT→ACA)	ABUW_3609 ← / ← ABUW_3610; ISAba13 (+) +9 bp; intergenic (‑27/+160)	-0.103069	0.262617
5603	pabC →; Δ10 bp; coding (609‑618/813 nt)	ABUW_3609 ← / ← ABUW_3610; ISAba13 (+) +9 bp; intergenic (‑27/+160)	-0.103069	0.262617
5604	ABUW_1042 →; A→C; K98Q (AAA→CAA)	ABUW_3609 ← / ← ABUW_3610; ISAba13 (+) +9 bp; intergenic (‑27/+160)	-0.103069	0.262617
5606	ABUW_1203 →; ISAba125 (+) +3 bp; coding (2020‑2022/2700 nt)	ABUW_3609 ← / ← ABUW_3610; ISAba13 (+) +9 bp; intergenic (‑27/+160)	-0.103069	0.262617
5610	ABUW_1398 ← / ← ABUW_1399; C→G; intergenic (‑160/+35)	ABUW_3609 ← / ← ABUW_3610; ISAba13 (+) +9 bp; intergenic (‑27/+160)	-0.103069	0.262617
5626	ABUW_1764 ← / ← ABUW_1766; (T)8→9; intergenic (‑537/+96)	ABUW_3609 ← / ← ABUW_3610; ISAba13 (+) +9 bp; intergenic (‑27/+160)	-0.103069	0.262617
5632	ABUW_1996 → / ← ABUW_1997; +C; intergenic (+200/+121)	ABUW_3609 ← / ← ABUW_3610; ISAba13 (+) +9 bp; intergenic (‑27/+160)	-0.103069	0.262617
5633	ABUW_1996 → / ← ABUW_1997; A→C; intergenic (+204/+117)	ABUW_3609 ← / ← ABUW_3610; ISAba13 (+) +9 bp; intergenic (‑27/+160)	-0.103069	0.262617
5634	ABUW_2032 ←; +T; coding (78/291 nt)	ABUW_3609 ← / ← ABUW_3610; ISAba13 (+) +9 bp; intergenic (‑27/+160)	-0.103069	0.262617
5636	ABUW_2056 →; (G)7→8; coding (597/978 nt)	ABUW_3609 ← / ← ABUW_3610; ISAba13 (+) +9 bp; intergenic (‑27/+160)	-0.103069	0.262617
5637	ABUW_2157 ← / → ABUW_2158; +A; intergenic (‑147/‑118)	ABUW_3609 ← / ← ABUW_3610; ISAba13 (+) +9 bp; intergenic (‑27/+160)	-0.103069	0.262617
5641	npdA → / → putP; (T)8→7; intergenic (+47/‑362)	ABUW_3609 ← / ← ABUW_3610; ISAba13 (+) +9 bp; intergenic (‑27/+160)	-0.103069	0.262617
5644	ABUW_2540 →; T→A; L102I (TTA→ATA)	ABUW_3609 ← / ← ABUW_3610; ISAba13 (+) +9 bp; intergenic (‑27/+160)	-0.103069	0.262617
5645	clpV ←; A→T; L12L (CTT→CTA)	ABUW_3609 ← / ← ABUW_3610; ISAba13 (+) +9 bp; intergenic (‑27/+160)	-0.103069	0.262617
5646	ABUW_2674 ← / ← ABUW_2675; T→A; intergenic (‑211/+279)	ABUW_3609 ← / ← ABUW_3610; ISAba13 (+) +9 bp; intergenic (‑27/+160)	-0.103069	0.262617
5658	ABUW_3189 → / → ABUW_3190; A→C; intergenic (+140/‑147)	ABUW_3609 ← / ← ABUW_3610; ISAba13 (+) +9 bp; intergenic (‑27/+160)	-0.103069	0.262617
5660	add2 → / ← ABUW_3218; (AATAGAG)14→13; intergenic (+97/+145)	ABUW_3609 ← / ← ABUW_3610; ISAba13 (+) +9 bp; intergenic (‑27/+160)	-0.103069	0.262617
5663	ilvB ← / → ABUW_3358; A→C; intergenic (‑461/‑44)	ABUW_3609 ← / ← ABUW_3610; ISAba13 (+) +9 bp; intergenic (‑27/+160)	-0.103069	0.262617
5667	ABUW_3609 ←; ISAba125 (–) +3 bp; coding (101‑103/327 nt)	ABUW_3609 ← / ← ABUW_3610; ISAba13 (+) +9 bp; intergenic (‑27/+160)	-0.103069	0.262617
5670	ABUW_3609 ←; ISAba13 (+) +9 bp; coding (28‑36/327 nt)	ABUW_3609 ← / ← ABUW_3610; ISAba13 (+) +9 bp; intergenic (‑27/+160)	-0.103069	0.262617
5671	ABUW_3609 ← / ← ABUW_3610; ISAba125 (–) +3 bp; intergenic (‑10/+183)	ABUW_3609 ← / ← ABUW_3610; ISAba13 (+) +9 bp; intergenic (‑27/+160)	-0.103069	0.262617
5993	ABUW_3609 ← / ← ABUW_3610; ISAba13 (+) +9 bp; intergenic (‑27/+160)	ABUW_3800 →; (A)6→5; coding (659/1209 nt)	-0.103069	0.262617
6102	ABUW_3609 ← / ← ABUW_3610; ISAba13 (+) +9 bp; intergenic (‑27/+160)	ABUW_3800 →; A→C; I254L (ATT→CTT)	-0.103069	0.262617
6323	ABUW_3609 ← / ← ABUW_3610; ISAba13 (+) +9 bp; intergenic (‑27/+160)	lldP ← / → manB; A→C; intergenic (‑307/‑74)	-0.103069	0.262617
6548	ABUW_3609 ← / ← ABUW_3610; ISAba13 (+) +9 bp; intergenic (‑27/+160)	ABUW_3820 ←; C→G; R301P (CGT→CCT)	-0.103069	0.262617
6777	ABUW_3609 ← / ← ABUW_3610; ISAba13 (+) +9 bp; intergenic (‑27/+160)	ABUW_3821 ←; ISAba1 (+) +9 bp; coding (655‑663/1176 nt)	-0.103069	0.262617
7857	ABUW_3609 ← / ← ABUW_3610; ISAba13 (+) +9 bp; intergenic (‑27/+160)	ABUW_3825 ←; ISAba13 (–) +9 bp; coding (746‑754/1254 nt)	-0.103069	0.262617
8235	ABUW_3609 ← / ← ABUW_3610; ISAba13 (+) +9 bp; intergenic (‑27/+160)	ABUW_3825 ←; ISAba13 (+) +9 bp; coding (398‑406/1254 nt)	-0.103069	0.262617
8753	ABUW_3609 ← / ← ABUW_3610; ISAba13 (+) +9 bp; intergenic (‑27/+160)	ABUW_3826 ←; (T)7→8; coding (268/1095 nt)	-0.103069	0.262617
9560	ABUW_3609 ← / ← ABUW_3610; ISAba13 (+) +9 bp; intergenic (‑27/+160)	ABUW_4046–ABUW_4064; Δ13,067 bp; between MITE	-0.103069	0.262617
9698	ABUW_3609 ← / ← ABUW_3610; ISAba13 (+) +9 bp; intergenic (‑27/+160)	ABUW_4067 → / → ABUW_4068; C→T; intergenic (+446/‑139)	-0.103069	0.262617
10547	ABUW_3609 ← / ← ABUW_3610; ISAba13 (+) +9 bp; intergenic (‑27/+160)	ABUW_3609 ←; ISAba13 (–) +9 bp; coding (165‑173/327 nt)	-0.103069	0.262617
10985	ABUW_3609 ← / ← ABUW_3610; ISAba13 (+) +9 bp; intergenic (‑27/+160)	filE ←; Δ144 bp; coding (529‑672/1368 nt)	-0.103069	0.262617
11133	ABUW_3609 ← / ← ABUW_3610; ISAba13 (+) +9 bp; intergenic (‑27/+160)	filE ←; Δ117 bp; coding (412‑528/1368 nt)	-0.103069	0.262617
11432	ABUW_3609 ← / ← ABUW_3610; ISAba13 (+) +9 bp; intergenic (‑27/+160)	filE ←; (CGGTGCAGT)19→6; coding (313‑429/1368 nt)	-0.103069	0.262617
12042	ABUW_3609 ← / ← ABUW_3610; ISAba13 (+) +9 bp; intergenic (‑27/+160)	filE ←; (CGGTGCAGT)19→9; coding (313‑402/1368 nt)	-0.103069	0.262617
12197	ABUW_3609 ← / ← ABUW_3610; ISAba13 (+) +9 bp; intergenic (‑27/+160)	ABUW_2032 ←; T→C; Q29R (CAA→CGA)	-0.103069	0.262617
12510	ABUW_3609 ← / ← ABUW_3610; ISAba13 (+) +9 bp; intergenic (‑27/+160)	filE ←; (CGGTGCAGT)19→5; coding (313‑438/1368 nt)	-0.103069	0.262617
12668	ABUW_3609 ← / ← ABUW_3610; ISAba13 (+) +9 bp; intergenic (‑27/+160)	filE ←; (CGGTGCAGT)19→4; coding (313‑447/1368 nt)	-0.103069	0.262617
12827	ABUW_3609 ← / ← ABUW_3610; ISAba13 (+) +9 bp; intergenic (‑27/+160)	filE ←; Δ135 bp; coding (403‑537/1368 nt)	-0.103069	0.262617
11484	Bf_form	ABUW_0885 →; T→C; G1510G (GGT→GGC)	0.102799	0.263871
7266	BfCipro_cells	ABUW_3825 ←; ISAba13 (+) +9 bp; coding (1224‑1232/1254 nt)	-0.101835	0.268402
9837	ABUW_3609 ← / ← ABUW_3610; ISAba13 (+) +9 bp; intergenic (‑27/+160)	ABUW_4087–ABUW_4089; Δ1,985 bp; between ISAba125	0.101475	0.270107
2386	ABUW_1059 ← / → ABUW_1060; +C; intergenic (‑206/‑47)	ABUW_2055 →; G→A; R41H (CGT→CAT)	0.101368	0.270614
7330	ABUW_2055 →; G→A; R41H (CGT→CAT)	ABUW_3825 ←; ISAba13 (+) +9 bp; coding (1224‑1232/1254 nt)	-0.101015	0.272294
3241	R1	ABUW_2740 ← / → vfr; ISAba1 (+) +9 bp; intergenic (‑136/‑295)	-0.100567	0.274437
3249	MIC_CIpro	ABUW_2740 ← / → vfr; ISAba1 (+) +9 bp; intergenic (‑136/‑295)	-0.100097	0.276701
11185	MIC_Tet	filE ←; Δ135 bp; coding (421‑555/1368 nt)	-0.0994985	0.279595
24	R3	Bf_form	0.0994027	0.280061
5161	MIC_Tet	ABUW_3609 ←; ISAba13 (–) +9 bp; coding (70‑78/327 nt)	-0.0988432	0.28279
5599	ABUW_0885 →; A→T; V2799V (GTA→GTT)	ABUW_3609 ← / ← ABUW_3610; ISAba13 (+) +9 bp; intergenic (‑27/+160)	0.0983971	0.284979
3089	Bf_form	clpV ←; A→T; L12L (CTT→CTA)	0.0983166	0.285375
161	Bf_form	ABUW_0633 →; Δ2 bp; coding (147‑148/1239 nt)	0.0980053	0.28691
8264	Bf_form	ABUW_3825 ←; ISAba13 (–) +9 bp; coding (323‑331/1254 nt)	0.0980053	0.28691
3370	dnaX →; (GAACCT)23→22; coding (1363‑1368/2151 nt)	vfr →; Δ1 bp; coding (85/708 nt)	0.0979514	0.287177
7029	Bf_form	ABUW_3824 ←; ISAba13 (–) +9 bp; coding (779‑787/1212 nt)	-0.0977651	0.288099
9739	MIC_CIpro	ABUW_4087–ABUW_4089; Δ1,985 bp; between ISAba125	-0.0977	0.288422
3250	MIC_Tet	ABUW_2740 ← / → vfr; ISAba1 (+) +9 bp; intergenic (‑136/‑295)	-0.0975527	0.289153
9205	ABUW_0747 ← / → ABUW_0748; G→A; intergenic (‑98/‑30)	[repAci6]–ABUW_4123; Δ83,610 bp;	-0.0967895	0.29296
534	BfCipro_cells	ABUW_0885 →; A→T; V2799V (GTA→GTT)	0.0967228	0.293295
11690	ABUW_1900 → / → ABUW_1901; G→A; intergenic (+110/‑135)	ABUW_0885 →; A→C; E2690A (GAG→GCG) ‡	0.0967026	0.293396
3836	Bf_form	ABUW_3017 ← / ← ggt; Δ1 bp; intergenic (‑132/+517)	-0.0963383	0.295227
5162	tyrS → / → ABUW_0015; (CTTTGGATT)10→11; intergenic (+257/‑590)	ABUW_3609 ←; ISAba13 (–) +9 bp; coding (70‑78/327 nt)	0.0958629	0.297628
911	Bf_form	ABUW_1385 ←; G→T; G188G (GGC→GGA)	-0.0953451	0.300257
500	Plk_cells	ABUW_0885 →; C→T; D2642D (GAC→GAT)	-0.0952246	0.300871
7054	ABUW_0885 →; C→T; D2642D (GAC→GAT)	ABUW_3824 ←; ISAba13 (–) +9 bp; coding (779‑787/1212 nt)	0.094971	0.302166
7342	ABUW_2740 ← / → vfr; ISAba1 (+) +9 bp; intergenic (‑136/‑295)	ABUW_3825 ←; ISAba13 (+) +9 bp; coding (1224‑1232/1254 nt)	-0.0940721	0.306786
7380	ABUW_3824 ←; ISAba13 (–) +9 bp; coding (779‑787/1212 nt)	ABUW_3825 ←; ISAba13 (+) +9 bp; coding (1224‑1232/1254 nt)	-0.0940721	0.306786
11546	ABUW_2055 →; G→A; R41H (CGT→CAT)	ABUW_0885 →; T→C; G1510G (GGT→GGC)	-0.0930524	0.312082
2380	ABUW_0885 →; A→T; V2799V (GTA→GTT)	ABUW_2055 →; G→A; R41H (CGT→CAT)	-0.0924725	0.31512
235	Plk_cells	ABUW_0633 →; ISAba125 (+) +3 bp; coding (696‑698/1239 nt)	-0.09245	0.315238
236	Bf_cells	ABUW_0633 →; ISAba125 (+) +3 bp; coding (696‑698/1239 nt)	-0.09245	0.315238
237	BfCipro_cells	ABUW_0633 →; ISAba125 (+) +3 bp; coding (696‑698/1239 nt)	-0.09245	0.315238
3492	BfCipro_cells	vfr →; ISAba1 (–) +9 bp; coding (405‑413/708 nt)	-0.09245	0.315238
3493	BfTet_cells	vfr →; ISAba1 (–) +9 bp; coding (405‑413/708 nt)	-0.09245	0.315238
4757	Plk_cells	[ABUW_3448]; Δ141 bp;	-0.09245	0.315238
4758	Bf_cells	[ABUW_3448]; Δ141 bp;	-0.09245	0.315238
4759	BfCipro_cells	[ABUW_3448]; Δ141 bp;	-0.09245	0.315238
6109	Plk_cells	ABUW_3804–[ABUW_3830]; Δ34,453 bp; ISAba13‑mediated	-0.09245	0.315238
6111	BfCipro_cells	ABUW_3804–[ABUW_3830]; Δ34,453 bp; ISAba13‑mediated	-0.09245	0.315238
6112	BfTet_cells	ABUW_3804–[ABUW_3830]; Δ34,453 bp; ISAba13‑mediated	-0.09245	0.315238
7385	Plk_cells	ABUW_3825 ←; ISAba125 (+) +3 bp; coding (1170‑1172/1254 nt)	-0.09245	0.315238
7386	Bf_cells	ABUW_3825 ←; ISAba125 (+) +3 bp; coding (1170‑1172/1254 nt)	-0.09245	0.315238
8389	Plk_cells	ABUW_3825 ←; ISAba13 (+) +9 bp; coding (240‑248/1254 nt)	-0.09245	0.315238
8390	Bf_cells	ABUW_3825 ←; ISAba13 (+) +9 bp; coding (240‑248/1254 nt)	-0.09245	0.315238
48	R3	tyrS → / → ABUW_0015; (CTTTGGATT)10→11; intergenic (+257/‑590)	-0.0923876	0.315566
11180	Bf_cells	filE ←; Δ135 bp; coding (421‑555/1368 nt)	-0.0923367	0.315834
11181	BfCipro_cells	filE ←; Δ135 bp; coding (421‑555/1368 nt)	-0.0923367	0.315834
11182	BfTet_cells	filE ←; Δ135 bp; coding (421‑555/1368 nt)	-0.0923367	0.315834
3391	ABUW_2055 →; G→A; R41H (CGT→CAT)	vfr →; Δ1 bp; coding (85/708 nt)	-0.0923227	0.315908
79	R1	czcA →; A→G; P389P (CCA→CCG)	-0.0920575	0.317306
80	R2	czcA →; A→G; P389P (CCA→CCG)	-0.0920575	0.317306
106	R1	rplX →; A→G; K5E (AAA→GAA)	-0.0920575	0.317306
107	R2	rplX →; A→G; K5E (AAA→GAA)	-0.0920575	0.317306
121	R1	rplX →; A→T; K6N (AAA→AAT)	-0.0920575	0.317306
122	R2	rplX →; A→T; K6N (AAA→AAT)	-0.0920575	0.317306
822	R2	ABUW_1338 →; A→G; T325A (ACA→GCA)	-0.0920575	0.317306
823	R3	ABUW_1338 →; A→G; T325A (ACA→GCA)	-0.0920575	0.317306
1036	R1	ABUW_1489 →; C→T; A20V (GCA→GTA)	-0.0920575	0.317306
1037	R2	ABUW_1489 →; C→T; A20V (GCA→GTA)	-0.0920575	0.317306
1227	R2	[hslR]–ABUW_1764; Δ16,670 bp; ISAba13‑mediated	-0.0920575	0.317306
1541	R1	[ABUW_1764]; Δ1,626 bp; ISAba13‑mediated	-0.0920575	0.317306
1542	R2	[ABUW_1764]; Δ1,626 bp; ISAba13‑mediated	-0.0920575	0.317306
1844	czcA →; A→G; P389P (CCA→CCG)	ABUW_1900 → / → ABUW_1901; G→A; intergenic (+110/‑135)	-0.0920575	0.317306
1846	rplX →; A→G; K5E (AAA→GAA)	ABUW_1900 → / → ABUW_1901; G→A; intergenic (+110/‑135)	-0.0920575	0.317306
1847	rplX →; A→T; K6N (AAA→AAT)	ABUW_1900 → / → ABUW_1901; G→A; intergenic (+110/‑135)	-0.0920575	0.317306
1877	ABUW_1489 →; C→T; A20V (GCA→GTA)	ABUW_1900 → / → ABUW_1901; G→A; intergenic (+110/‑135)	-0.0920575	0.317306
1887	[ABUW_1764]; Δ1,626 bp; ISAba13‑mediated	ABUW_1900 → / → ABUW_1901; G→A; intergenic (+110/‑135)	-0.0920575	0.317306
3742	R1	ABUW_3001–ABUW_3017; Δ16,006 bp;	-0.0920575	0.317306
3744	R3	ABUW_3001–ABUW_3017; Δ16,006 bp;	-0.0920575	0.317306
3803	ABUW_1900 → / → ABUW_1901; G→A; intergenic (+110/‑135)	ABUW_3001–ABUW_3017; Δ16,006 bp;	-0.0920575	0.317306
4096	R1	ABUW_3181 ←; T→G; S162R (AGT→CGT)	-0.0920575	0.317306
4098	R3	ABUW_3181 ←; T→G; S162R (AGT→CGT)	-0.0920575	0.317306
4157	ABUW_1900 → / → ABUW_1901; G→A; intergenic (+110/‑135)	ABUW_3181 ←; T→G; S162R (AGT→CGT)	-0.0920575	0.317306
5672	R1	ABUW_3609 ← / ← ABUW_3610; ISAba13 (–) +9 bp; intergenic (‑103/+84)	-0.0920575	0.317306
5674	R3	ABUW_3609 ← / ← ABUW_3610; ISAba13 (–) +9 bp; intergenic (‑103/+84)	-0.0920575	0.317306
5733	ABUW_1900 → / → ABUW_1901; G→A; intergenic (+110/‑135)	ABUW_3609 ← / ← ABUW_3610; ISAba13 (–) +9 bp; intergenic (‑103/+84)	-0.0920575	0.317306
6329	R1	ABUW_3820 ←; Δ2 bp; coding (1429‑1430/1875 nt)	-0.0920575	0.317306
6331	R3	ABUW_3820 ←; Δ2 bp; coding (1429‑1430/1875 nt)	-0.0920575	0.317306
6390	ABUW_1900 → / → ABUW_1901; G→A; intergenic (+110/‑135)	ABUW_3820 ←; Δ2 bp; coding (1429‑1430/1875 nt)	-0.0920575	0.317306
6787	R1	ABUW_3823 ←; +C; coding (82/615 nt)	-0.0920575	0.317306
6789	R3	ABUW_3823 ←; +C; coding (82/615 nt)	-0.0920575	0.317306
6848	ABUW_1900 → / → ABUW_1901; G→A; intergenic (+110/‑135)	ABUW_3823 ←; +C; coding (82/615 nt)	-0.0920575	0.317306
3386	adeS ←; C→T; G318D (GGC→GAC)	vfr →; Δ1 bp; coding (85/708 nt)	0.0919152	0.318058
5155	Plk_cells	ABUW_3609 ←; ISAba13 (–) +9 bp; coding (70‑78/327 nt)	-0.0917285	0.319046
5156	Bf_cells	ABUW_3609 ←; ISAba13 (–) +9 bp; coding (70‑78/327 nt)	-0.0917285	0.319046
5157	BfCipro_cells	ABUW_3609 ←; ISAba13 (–) +9 bp; coding (70‑78/327 nt)	-0.0917285	0.319046
1548	Bf_form	[ABUW_1764]; Δ1,626 bp; ISAba13‑mediated	-0.0907136	0.324452
146	MIC_Tet	rplQ →; C→T; T37I (ACT→ATT)	0.0906746	0.324661
163	MIC_Tet	ABUW_0633 →; Δ2 bp; coding (147‑148/1239 nt)	0.0906746	0.324661
181	MIC_Tet	ABUW_0633 →; (A)5→4; coding (236/1239 nt)	0.0906746	0.324661
200	MIC_Tet	ABUW_0633 →; ISAba1 (–) +9 bp; coding (356‑364/1239 nt)	0.0906746	0.324661
220	MIC_Tet	ABUW_0633 →; ISAba125 (–) +3 bp; coding (499‑501/1239 nt)	0.0906746	0.324661
263	MIC_Tet	pilH →; G→A; W92* (TGG→TGA)	0.0906746	0.324661
1091	MIC_Tet	pepN → / → ABUW_1631; ISAba13 (–) +9 bp; intergenic (+52/‑491)	0.0906746	0.324661
1441	MIC_Tet	gdhB2–ABUW_1764; Δ4,865 bp; ISAba13‑mediated	0.0906746	0.324661
3013	MIC_Tet	ABUW_2540 →; T→A; L102I (TTA→ATA)	0.0906746	0.324661
5788	MIC_Tet	ABUW_3800 →; Δ1 bp; coding (560/1209 nt)	0.0906746	0.324661
6565	MIC_Tet	ABUW_3821 ←; ISAba1 (–) +9 bp; coding (1125‑1133/1176 nt)	0.0906746	0.324661
8266	MIC_Tet	ABUW_3825 ←; ISAba13 (–) +9 bp; coding (323‑331/1254 nt)	0.0906746	0.324661
8788	MIC_Tet	ABUW_3826 ←; ISAba13 (–) +9 bp; coding (258‑266/1095 nt)	0.0906746	0.324661
10163	MIC_Tet	tyrS → / → ABUW_0015; +CTTTGGATT; intergenic (+171/‑676)	0.0906746	0.324661
12256	MIC_Tet	ABUW_0885 →; A→T; A2685A (GCA→GCT)	0.0906746	0.324661
9880	MIC_Tet	[repAci1]–ABUW_5014; Δ8,731 bp;	-0.090593	0.325099
9222	ABUW_1338 →; A→G; T325A (ACA→GCA)	[repAci6]–ABUW_4123; Δ83,610 bp;	-0.0903366	0.326475
9231	[hslR]–ABUW_1764; Δ16,670 bp; ISAba13‑mediated	[repAci6]–ABUW_4123; Δ83,610 bp;	-0.0903366	0.326475
9237	[ABUW_1764]; Δ1,626 bp; ISAba13‑mediated	[repAci6]–ABUW_4123; Δ83,610 bp;	-0.0903366	0.326475
9298	ABUW_3823 ←; +C; coding (82/615 nt)	[repAci6]–ABUW_4123; Δ83,610 bp;	-0.0903366	0.326475
4951	R1	ABUW_3545; Δ166 bp;	-0.0894439	0.331298
5012	ABUW_1900 → / → ABUW_1901; G→A; intergenic (+110/‑135)	ABUW_3545; Δ166 bp;	-0.0894439	0.331298
11183	Bf_form	filE ←; Δ135 bp; coding (421‑555/1368 nt)	-0.088587	0.33597
9281	ABUW_3545; Δ166 bp;	[repAci6]–ABUW_4123; Δ83,610 bp;	-0.0877719	0.340453
8786	Bf_form	ABUW_3826 ←; ISAba13 (–) +9 bp; coding (258‑266/1095 nt)	0.087531	0.341785
1129	R1	dnaX →; (GAACCT)23→22; coding (1363‑1368/2151 nt)	-0.0875148	0.341875
1131	R3	dnaX →; (GAACCT)23→22; coding (1363‑1368/2151 nt)	-0.0875148	0.341875
1879	dnaX →; (GAACCT)23→22; coding (1363‑1368/2151 nt)	ABUW_1900 → / → ABUW_1901; G→A; intergenic (+110/‑135)	-0.0875148	0.341875
750	MIC_CIpro	ABUW_1059 ← / → ABUW_1060; +C; intergenic (‑206/‑47)	-0.087377	0.342639
597	R2	ABUW_0885 →; C→T; D3074D (GAC→GAT)	-0.0873066	0.343029
598	R3	ABUW_0885 →; C→T; D3074D (GAC→GAT)	-0.0873066	0.343029
5569	Plk_cells	ABUW_3609 ← / ← ABUW_3610; ISAba13 (+) +9 bp; intergenic (‑27/+160)	0.087198	0.343632
5572	BfTet_cells	ABUW_3609 ← / ← ABUW_3610; ISAba13 (+) +9 bp; intergenic (‑27/+160)	0.087198	0.343632
10911	ABUW_0885 →; C→T; D2642D (GAC→GAT)	filE ←; Δ144 bp; coding (529‑672/1368 nt)	0.0870715	0.344335
828	Bf_form	ABUW_1338 →; A→G; T325A (ACA→GCA)	-0.086744	0.34616
7364	ABUW_3609 ←; ISAba13 (+) +9 bp; coding (70‑78/327 nt)	ABUW_3825 ←; ISAba13 (+) +9 bp; coding (1224‑1232/1254 nt)	-0.086711	0.346344
11631	R3	ABUW_0885 →; A→C; E2690A (GAG→GCG) ‡	0.0866666	0.346592
11558	ABUW_2740 ← / → vfr; ISAba1 (+) +9 bp; intergenic (‑136/‑295)	ABUW_0885 →; T→C; G1510G (GGT→GGC)	-0.0866565	0.346648
529	R1	ABUW_0885 →; A→T; V2799V (GTA→GTT)	0.086448	0.347814
4286	Bf_form	ABUW_3193 ←; (A)5→6; coding (287/465 nt)	-0.0864389	0.347865
537	MIC_CIpro	ABUW_0885 →; A→T; V2799V (GTA→GTT)	0.0860952	0.349793
2286	Bf_form	ABUW_2032 ←; +T; coding (78/291 nt)	-0.0860798	0.349879
512	rplX →; A→G; K5E (AAA→GAA)	ABUW_0885 →; C→T; D2642D (GAC→GAT)	0.0860658	0.349958
513	rplX →; A→T; K6N (AAA→AAT)	ABUW_0885 →; C→T; D2642D (GAC→GAT)	0.0860658	0.349958
1068	ABUW_0885 →; C→T; D2642D (GAC→GAT)	ABUW_1489 →; C→T; A20V (GCA→GTA)	0.0860658	0.349958
4128	ABUW_0885 →; C→T; D2642D (GAC→GAT)	ABUW_3181 ←; T→G; S162R (AGT→CGT)	0.0860658	0.349958
5704	ABUW_0885 →; C→T; D2642D (GAC→GAT)	ABUW_3609 ← / ← ABUW_3610; ISAba13 (–) +9 bp; intergenic (‑103/+84)	0.0860658	0.349958
6361	ABUW_0885 →; C→T; D2642D (GAC→GAT)	ABUW_3820 ←; Δ2 bp; coding (1429‑1430/1875 nt)	0.0860658	0.349958
3346	ABUW_0747 ← / → ABUW_0748; G→A; intergenic (‑98/‑30)	vfr →; Δ1 bp; coding (85/708 nt)	-0.085977	0.350457
3403	ABUW_2740 ← / → vfr; ISAba1 (+) +9 bp; intergenic (‑136/‑295)	vfr →; Δ1 bp; coding (85/708 nt)	-0.085977	0.350457
7104	vfr →; Δ1 bp; coding (85/708 nt)	ABUW_3824 ←; ISAba13 (–) +9 bp; coding (779‑787/1212 nt)	-0.085977	0.350457
9216	ABUW_0885 →; C→T; D3074D (GAC→GAT)	[repAci6]–ABUW_4123; Δ83,610 bp;	-0.0856745	0.352161
505	MIC_CIpro	ABUW_0885 →; C→T; D2642D (GAC→GAT)	0.0856694	0.35219
7300	ABUW_1059 ← / → ABUW_1060; +C; intergenic (‑206/‑47)	ABUW_3825 ←; ISAba13 (+) +9 bp; coding (1224‑1232/1254 nt)	-0.085623	0.352452
502	BfCipro_cells	ABUW_0885 →; C→T; D2642D (GAC→GAT)	0.08538	0.353825
2703	R2	ABUW_2208 ←; ISAba13 (–) +9 bp; coding (170‑178/1470 nt)	-0.0852803	0.354389
54	MIC_CIpro	tyrS → / → ABUW_0015; (CTTTGGATT)10→11; intergenic (+257/‑590)	-0.0849419	0.356309
7150	MIC_Tet	ABUW_3824 ←; (T)5→6; coding (737/1212 nt)	0.083944	0.362008
7269	MIC_CIpro	ABUW_3825 ←; ISAba13 (+) +9 bp; coding (1224‑1232/1254 nt)	-0.0834255	0.364991
4194	Bf_form	ABUW_3189 → / → ABUW_3190; A→C; intergenic (+140/‑147)	0.082623	0.369638
5894	Bf_form	ABUW_3800 →; (A)6→5; coding (659/1209 nt)	0.0820245	0.373127
5577	ABUW_0027 →; Δ1 bp; coding (236/1290 nt)	ABUW_3609 ← / ← ABUW_3610; ISAba13 (+) +9 bp; intergenic (‑27/+160)	0.0815318	0.376015
5578	ABUW_0225 ←; ISAba13 (–) +9 bp; coding (37‑45/525 nt)	ABUW_3609 ← / ← ABUW_3610; ISAba13 (+) +9 bp; intergenic (‑27/+160)	0.0815318	0.376015
5580	ABUW_0381 →; ISAba13 (–) +9 bp; coding (983‑991/1848 nt)	ABUW_3609 ← / ← ABUW_3610; ISAba13 (+) +9 bp; intergenic (‑27/+160)	0.0815318	0.376015
5583	rplQ →; C→T; T37I (ACT→ATT)	ABUW_3609 ← / ← ABUW_3610; ISAba13 (+) +9 bp; intergenic (‑27/+160)	0.0815318	0.376015
5584	ABUW_0633 →; Δ2 bp; coding (147‑148/1239 nt)	ABUW_3609 ← / ← ABUW_3610; ISAba13 (+) +9 bp; intergenic (‑27/+160)	0.0815318	0.376015
5585	ABUW_0633 →; (A)5→4; coding (236/1239 nt)	ABUW_3609 ← / ← ABUW_3610; ISAba13 (+) +9 bp; intergenic (‑27/+160)	0.0815318	0.376015
5586	ABUW_0633 →; ISAba1 (–) +9 bp; coding (356‑364/1239 nt)	ABUW_3609 ← / ← ABUW_3610; ISAba13 (+) +9 bp; intergenic (‑27/+160)	0.0815318	0.376015
5587	ABUW_0633 →; ISAba125 (–) +3 bp; coding (499‑501/1239 nt)	ABUW_3609 ← / ← ABUW_3610; ISAba13 (+) +9 bp; intergenic (‑27/+160)	0.0815318	0.376015
5589	pilH →; G→A; W92* (TGG→TGA)	ABUW_3609 ← / ← ABUW_3610; ISAba13 (+) +9 bp; intergenic (‑27/+160)	0.0815318	0.376015
5593	ABUW_0885 →; A→T; V2367V (GTA→GTT)	ABUW_3609 ← / ← ABUW_3610; ISAba13 (+) +9 bp; intergenic (‑27/+160)	0.0815318	0.376015
5594	ABUW_0885 →; A→G; A2635A (GCA→GCG)	ABUW_3609 ← / ← ABUW_3610; ISAba13 (+) +9 bp; intergenic (‑27/+160)	0.0815318	0.376015
5595	ABUW_0885 →; A→G; L2636L (TTA→TTG)	ABUW_3609 ← / ← ABUW_3610; ISAba13 (+) +9 bp; intergenic (‑27/+160)	0.0815318	0.376015
5596	ABUW_0885 →; G→A; P2638P (CCG→CCA)	ABUW_3609 ← / ← ABUW_3610; ISAba13 (+) +9 bp; intergenic (‑27/+160)	0.0815318	0.376015
5597	ABUW_0885 →; 2 bp→GC; coding (7920‑7921/14043 nt)	ABUW_3609 ← / ← ABUW_3610; ISAba13 (+) +9 bp; intergenic (‑27/+160)	0.0815318	0.376015
5600	ABUW_0885 →; A→G; T2809T (ACA→ACG)	ABUW_3609 ← / ← ABUW_3610; ISAba13 (+) +9 bp; intergenic (‑27/+160)	0.0815318	0.376015
5602	ABUW_0944 →; C→T; P233L (CCG→CTG)	ABUW_3609 ← / ← ABUW_3610; ISAba13 (+) +9 bp; intergenic (‑27/+160)	0.0815318	0.376015
5608	ABUW_1338 →; C→T; T325I (ACA→ATA)	ABUW_3609 ← / ← ABUW_3610; ISAba13 (+) +9 bp; intergenic (‑27/+160)	0.0815318	0.376015
5609	ABUW_1385 ←; G→T; G188G (GGC→GGA)	ABUW_3609 ← / ← ABUW_3610; ISAba13 (+) +9 bp; intergenic (‑27/+160)	0.0815318	0.376015
5611	ABUW_1399 ←; C→A; R22R (CGG→CGT)	ABUW_3609 ← / ← ABUW_3610; ISAba13 (+) +9 bp; intergenic (‑27/+160)	0.0815318	0.376015
5613	pepN → / → ABUW_1631; ISAba13 (–) +9 bp; intergenic (+52/‑491)	ABUW_3609 ← / ← ABUW_3610; ISAba13 (+) +9 bp; intergenic (‑27/+160)	0.0815318	0.376015
5617	[ABUW_1758]–ABUW_1764; Δ10,026 bp; ISAba13‑mediated	ABUW_3609 ← / ← ABUW_3610; ISAba13 (+) +9 bp; intergenic (‑27/+160)	0.0815318	0.376015
5618	[ABUW_1758]–ABUW_1764; Δ9,965 bp; ISAba13‑mediated	ABUW_3609 ← / ← ABUW_3610; ISAba13 (+) +9 bp; intergenic (‑27/+160)	0.0815318	0.376015
5620	gdhB2–ABUW_1764; Δ4,865 bp; ISAba13‑mediated	ABUW_3609 ← / ← ABUW_3610; ISAba13 (+) +9 bp; intergenic (‑27/+160)	0.0815318	0.376015
5621	[gdhB2]–ABUW_1764; Δ3,666 bp; ISAba13‑mediated	ABUW_3609 ← / ← ABUW_3610; ISAba13 (+) +9 bp; intergenic (‑27/+160)	0.0815318	0.376015
5623	[ABUW_1764]; Δ871 bp; ISAba13‑mediated	ABUW_3609 ← / ← ABUW_3610; ISAba13 (+) +9 bp; intergenic (‑27/+160)	0.0815318	0.376015
5624	[ABUW_1764]; Δ639 bp; ISAba13‑mediated	ABUW_3609 ← / ← ABUW_3610; ISAba13 (+) +9 bp; intergenic (‑27/+160)	0.0815318	0.376015
5625	ABUW_1764 ← / ← ABUW_1766; Δ555 bp; ISAba13‑mediated	ABUW_3609 ← / ← ABUW_3610; ISAba13 (+) +9 bp; intergenic (‑27/+160)	0.0815318	0.376015
5628	ABUW_1903 ←; ISAba13 (–) +9 bp; coding (38‑46/426 nt)	ABUW_3609 ← / ← ABUW_3610; ISAba13 (+) +9 bp; intergenic (‑27/+160)	0.0815318	0.376015
5631	adeS ←; C→A; D167Y (GAT→TAT)	ABUW_3609 ← / ← ABUW_3610; ISAba13 (+) +9 bp; intergenic (‑27/+160)	0.0815318	0.376015
5638	ABUW_2169 →; (A)7→6; coding (198/888 nt)	ABUW_3609 ← / ← ABUW_3610; ISAba13 (+) +9 bp; intergenic (‑27/+160)	0.0815318	0.376015
5639	ABUW_2208 ←; G→A; A342V (GCA→GTA)	ABUW_3609 ← / ← ABUW_3610; ISAba13 (+) +9 bp; intergenic (‑27/+160)	0.0815318	0.376015
5642	ABUW_2313 → / → ABUW_2314; +T; intergenic (+366/‑211)	ABUW_3609 ← / ← ABUW_3610; ISAba13 (+) +9 bp; intergenic (‑27/+160)	0.0815318	0.376015
5643	ABUW_2522 ←; G→T; H2N (CAC→AAC)	ABUW_3609 ← / ← ABUW_3610; ISAba13 (+) +9 bp; intergenic (‑27/+160)	0.0815318	0.376015
5649	vfr →; ISAba1 (+) +9 bp; coding (150‑158/708 nt)	ABUW_3609 ← / ← ABUW_3610; ISAba13 (+) +9 bp; intergenic (‑27/+160)	0.0815318	0.376015
5651	vfr →; G→A; R191Q (CGA→CAA)	ABUW_3609 ← / ← ABUW_3610; ISAba13 (+) +9 bp; intergenic (‑27/+160)	0.0815318	0.376015
5652	ABUW_2859 → / ← ABUW_2860; T→A; intergenic (+408/+6)	ABUW_3609 ← / ← ABUW_3610; ISAba13 (+) +9 bp; intergenic (‑27/+160)	0.0815318	0.376015
5655	ABUW_3037 ← / ← ABUW_3038; ISAba125 (+) +3 bp; intergenic (‑77/+174)	ABUW_3609 ← / ← ABUW_3610; ISAba13 (+) +9 bp; intergenic (‑27/+160)	0.0815318	0.376015
5659	ABUW_3193 ←; (A)5→6; coding (287/465 nt)	ABUW_3609 ← / ← ABUW_3610; ISAba13 (+) +9 bp; intergenic (‑27/+160)	0.0815318	0.376015
5661	ABUW_3278 →; Δ3 bp; coding (23‑25/261 nt)	ABUW_3609 ← / ← ABUW_3610; ISAba13 (+) +9 bp; intergenic (‑27/+160)	0.0815318	0.376015
5662	rpmI ←; +GGAT; coding (118/195 nt)	ABUW_3609 ← / ← ABUW_3610; ISAba13 (+) +9 bp; intergenic (‑27/+160)	0.0815318	0.376015
5665	rne →; Δ13 bp; coding (2402‑2414/3333 nt)	ABUW_3609 ← / ← ABUW_3610; ISAba13 (+) +9 bp; intergenic (‑27/+160)	0.0815318	0.376015
5885	ABUW_3609 ← / ← ABUW_3610; ISAba13 (+) +9 bp; intergenic (‑27/+160)	ABUW_3800 →; Δ1 bp; coding (560/1209 nt)	0.0815318	0.376015
6662	ABUW_3609 ← / ← ABUW_3610; ISAba13 (+) +9 bp; intergenic (‑27/+160)	ABUW_3821 ←; ISAba1 (–) +9 bp; coding (1125‑1133/1176 nt)	0.0815318	0.376015
7010	ABUW_3609 ← / ← ABUW_3610; ISAba13 (+) +9 bp; intergenic (‑27/+160)	ABUW_3823 ←; ISAba13 (–) +9 bp; coding (55‑63/615 nt)	0.0815318	0.376015
7610	ABUW_3609 ← / ← ABUW_3610; ISAba13 (+) +9 bp; intergenic (‑27/+160)	ABUW_3825 ←; (A)7→6; coding (1057/1254 nt)	0.0815318	0.376015
7982	ABUW_3609 ← / ← ABUW_3610; ISAba13 (+) +9 bp; intergenic (‑27/+160)	ABUW_3825 ←; ISAba125 (+) +3 bp; coding (695‑697/1254 nt)	0.0815318	0.376015
8108	ABUW_3609 ← / ← ABUW_3610; ISAba13 (+) +9 bp; intergenic (‑27/+160)	ABUW_3825 ←; ISAba13 (+) +9 bp; coding (498‑506/1254 nt)	0.0815318	0.376015
8363	ABUW_3609 ← / ← ABUW_3610; ISAba13 (+) +9 bp; intergenic (‑27/+160)	ABUW_3825 ←; ISAba13 (–) +9 bp; coding (323‑331/1254 nt)	0.0815318	0.376015
8885	ABUW_3609 ← / ← ABUW_3610; ISAba13 (+) +9 bp; intergenic (‑27/+160)	ABUW_3826 ←; ISAba13 (–) +9 bp; coding (258‑266/1095 nt)	0.0815318	0.376015
9018	ABUW_3609 ← / ← ABUW_3610; ISAba13 (+) +9 bp; intergenic (‑27/+160)	ABUW_3827 ←; ISAba125 (–) +3 bp; coding (1177‑1179/1224 nt)	0.0815318	0.376015
9152	ABUW_3609 ← / ← ABUW_3610; ISAba13 (+) +9 bp; intergenic (‑27/+160)	ABUW_3900 ←; (TGGTGA)10→11; coding (468/1014 nt)	0.0815318	0.376015
9423	ABUW_3609 ← / ← ABUW_3610; ISAba13 (+) +9 bp; intergenic (‑27/+160)	ABUW_4045–ABUW_4087; Δ29,111 bp; ISAba125‑mediated	0.0815318	0.376015
10118	ABUW_3609 ← / ← ABUW_3610; ISAba13 (+) +9 bp; intergenic (‑27/+160)	ABUW_3825 ←; +GC :: ISAba125 (+) +1 bp; coding (747/1254 nt)	0.0815318	0.376015
10260	ABUW_3609 ← / ← ABUW_3610; ISAba13 (+) +9 bp; intergenic (‑27/+160)	tyrS → / → ABUW_0015; +CTTTGGATT; intergenic (+171/‑676)	0.0815318	0.376015
10403	ABUW_3609 ← / ← ABUW_3610; ISAba13 (+) +9 bp; intergenic (‑27/+160)	ABUW_3830 ←; Δ1 bp; coding (890/1275 nt)	0.0815318	0.376015
10692	ABUW_3609 ← / ← ABUW_3610; ISAba13 (+) +9 bp; intergenic (‑27/+160)	ABUW_1880 ←; T→C; K238K (AAA→AAG)	0.0815318	0.376015
10838	ABUW_3609 ← / ← ABUW_3610; ISAba13 (+) +9 bp; intergenic (‑27/+160)	filE ←; Δ126 bp; coding (412‑537/1368 nt)	0.0815318	0.376015
11888	ABUW_3609 ← / ← ABUW_3610; ISAba13 (+) +9 bp; intergenic (‑27/+160)	filE ←; (CGGTGCAGT)19→7; coding (313‑420/1368 nt)	0.0815318	0.376015
12353	ABUW_3609 ← / ← ABUW_3610; ISAba13 (+) +9 bp; intergenic (‑27/+160)	ABUW_0885 →; A→T; A2685A (GCA→GCT)	0.0815318	0.376015
12987	ABUW_3609 ← / ← ABUW_3610; ISAba13 (+) +9 bp; intergenic (‑27/+160)	ABUW_2433 ←; T→C; S107G (AGT→GGT) ‡	0.0815318	0.376015
6114	MIC_CIpro	ABUW_3804–[ABUW_3830]; Δ34,453 bp; ISAba13‑mediated	-0.0812291	0.377795
115	MIC_Tet	rplX →; A→G; K5E (AAA→GAA)	-0.0809946	0.379179
130	MIC_Tet	rplX →; A→T; K6N (AAA→AAT)	-0.0809946	0.379179
830	MIC_Tet	ABUW_1338 →; A→G; T325A (ACA→GCA)	-0.0809946	0.379179
1045	MIC_Tet	ABUW_1489 →; C→T; A20V (GCA→GTA)	-0.0809946	0.379179
1550	MIC_Tet	[ABUW_1764]; Δ1,626 bp; ISAba13‑mediated	-0.0809946	0.379179
11703	ABUW_2208 ←; ISAba13 (–) +9 bp; coding (170‑178/1470 nt)	ABUW_0885 →; A→C; E2690A (GAG→GCG) ‡	-0.0804712	0.382276
9263	vfr →; Δ1 bp; coding (85/708 nt)	[repAci6]–ABUW_4123; Δ83,610 bp;	-0.0801811	0.384001
506	MIC_Tet	ABUW_0885 →; C→T; D2642D (GAC→GAT)	0.0801275	0.384319
11580	ABUW_3609 ←; ISAba13 (+) +9 bp; coding (70‑78/327 nt)	ABUW_0885 →; T→C; G1510G (GGT→GGC)	-0.0798757	0.38582
4013	Bf_form	smpB →; ISAba1 (+) +9 bp; coding (169‑177/477 nt)	-0.0796611	0.387102
8523	Bf_form	ABUW_3825 ←; ISAba1 (+) +9 bp; coding (229‑237/1254 nt)	-0.0796611	0.387102
11634	BfCipro_cells	ABUW_0885 →; A→C; E2690A (GAG→GCG) ‡	-0.0796493	0.387172
954	Bf_form	ABUW_1398 ← / ← ABUW_1399; C→G; intergenic (‑160/+35)	-0.0795557	0.387732
11479	R3	ABUW_0885 →; T→C; G1510G (GGT→GGC)	-0.0793075	0.38922
3375	ABUW_1759–ABUW_1764; Δ8,706 bp; ISAba13‑mediated	vfr →; Δ1 bp; coding (85/708 nt)	-0.0792494	0.389568
5336	vfr →; Δ1 bp; coding (85/708 nt)	ABUW_3609 ←; ISAba13 (+) +9 bp; coding (70‑78/327 nt)	-0.0792494	0.389568
11516	ABUW_1059 ← / → ABUW_1060; +C; intergenic (‑206/‑47)	ABUW_0885 →; T→C; G1510G (GGT→GGC)	-0.0788734	0.391828
7324	adeS ←; C→A; G318V (GGC→GTC)	ABUW_3825 ←; ISAba13 (+) +9 bp; coding (1224‑1232/1254 nt)	-0.078811	0.392204
9852	ABUW_3825 ←; ISAba13 (+) +9 bp; coding (1224‑1232/1254 nt)	ABUW_4087–ABUW_4089; Δ1,985 bp; between ISAba125	-0.078811	0.392204
4960	MIC_Tet	ABUW_3545; Δ166 bp;	-0.0786951	0.392903
775	ABUW_0885 →; A→T; V2799V (GTA→GTT)	ABUW_1059 ← / → ABUW_1060; +C; intergenic (‑206/‑47)	-0.0783819	0.394795
553	ABUW_0747 ← / → ABUW_0748; G→A; intergenic (‑98/‑30)	ABUW_0885 →; A→T; V2799V (GTA→GTT)	0.0782802	0.39541
3361	ABUW_1059 ← / → ABUW_1060; +C; intergenic (‑206/‑47)	vfr →; Δ1 bp; coding (85/708 nt)	-0.078255	0.395563
2741	ABUW_1059 ← / → ABUW_1060; +C; intergenic (‑206/‑47)	ABUW_2208 ←; ISAba13 (–) +9 bp; coding (170‑178/1470 nt)	0.0778263	0.398165
9234	ABUW_1759–ABUW_1764; Δ8,706 bp; ISAba13‑mediated	[repAci6]–ABUW_4123; Δ83,610 bp;	-0.0775536	0.399825
603	Bf_form	ABUW_0885 →; C→T; D3074D (GAC→GAT)	-0.0775121	0.400078
4952	R2	ABUW_3545; Δ166 bp;	0.0771183	0.402483
11661	ABUW_0885 →; C→T; D2642D (GAC→GAT)	ABUW_0885 →; A→C; E2690A (GAG→GCG) ‡	-0.0770751	0.402748
1138	MIC_Tet	dnaX →; (GAACCT)23→22; coding (1363‑1368/2151 nt)	-0.0769978	0.403221
605	MIC_Tet	ABUW_0885 →; C→T; D3074D (GAC→GAT)	-0.0768146	0.404345
2356	MIC_Tet	ABUW_2055 →; G→A; R41H (CGT→CAT)	-0.0765567	0.405929
7149	MIC_CIpro	ABUW_3824 ←; (T)5→6; coding (737/1212 nt)	-0.0762219	0.407991
9879	MIC_CIpro	[repAci1]–ABUW_5014; Δ8,731 bp;	-0.0762219	0.407991
510	czcA →; A→G; P389P (CCA→CCG)	ABUW_0885 →; C→T; D2642D (GAC→GAT)	-0.0759709	0.409541
853	ABUW_0885 →; C→T; D2642D (GAC→GAT)	ABUW_1338 →; A→G; T325A (ACA→GCA)	-0.0759709	0.409541
1258	ABUW_0885 →; C→T; D2642D (GAC→GAT)	[hslR]–ABUW_1764; Δ16,670 bp; ISAba13‑mediated	-0.0759709	0.409541
3774	ABUW_0885 →; C→T; D2642D (GAC→GAT)	ABUW_3001–ABUW_3017; Δ16,006 bp;	-0.0759709	0.409541
6819	ABUW_0885 →; C→T; D2642D (GAC→GAT)	ABUW_3823 ←; +C; coding (82/615 nt)	-0.0759709	0.409541
74	Bf_form	ABUW_0225 ←; ISAba13 (–) +9 bp; coding (37‑45/525 nt)	0.0757399	0.410971
499	R3	ABUW_0885 →; C→T; D2642D (GAC→GAT)	-0.0757313	0.411024
9182	R2	[repAci6]–ABUW_4123; Δ83,610 bp;	0.0754851	0.412551
2423	Bf_form	ABUW_2056 →; (G)7→8; coding (597/978 nt)	0.0754406	0.412827
82	Plk_cells	czcA →; A→G; P389P (CCA→CCG)	-0.0751646	0.414544
84	BfCipro_cells	czcA →; A→G; P389P (CCA→CCG)	-0.0751646	0.414544
85	BfTet_cells	czcA →; A→G; P389P (CCA→CCG)	-0.0751646	0.414544
109	Plk_cells	rplX →; A→G; K5E (AAA→GAA)	-0.0751646	0.414544
110	Bf_cells	rplX →; A→G; K5E (AAA→GAA)	-0.0751646	0.414544
111	BfCipro_cells	rplX →; A→G; K5E (AAA→GAA)	-0.0751646	0.414544
124	Plk_cells	rplX →; A→T; K6N (AAA→AAT)	-0.0751646	0.414544
125	Bf_cells	rplX →; A→T; K6N (AAA→AAT)	-0.0751646	0.414544
126	BfCipro_cells	rplX →; A→T; K6N (AAA→AAT)	-0.0751646	0.414544
824	Plk_cells	ABUW_1338 →; A→G; T325A (ACA→GCA)	-0.0751646	0.414544
825	Bf_cells	ABUW_1338 →; A→G; T325A (ACA→GCA)	-0.0751646	0.414544
827	BfTet_cells	ABUW_1338 →; A→G; T325A (ACA→GCA)	-0.0751646	0.414544
1039	Plk_cells	ABUW_1489 →; C→T; A20V (GCA→GTA)	-0.0751646	0.414544
1040	Bf_cells	ABUW_1489 →; C→T; A20V (GCA→GTA)	-0.0751646	0.414544
1041	BfCipro_cells	ABUW_1489 →; C→T; A20V (GCA→GTA)	-0.0751646	0.414544
1229	Plk_cells	[hslR]–ABUW_1764; Δ16,670 bp; ISAba13‑mediated	-0.0751646	0.414544
1230	Bf_cells	[hslR]–ABUW_1764; Δ16,670 bp; ISAba13‑mediated	-0.0751646	0.414544
1231	BfCipro_cells	[hslR]–ABUW_1764; Δ16,670 bp; ISAba13‑mediated	-0.0751646	0.414544
1544	Plk_cells	[ABUW_1764]; Δ1,626 bp; ISAba13‑mediated	-0.0751646	0.414544
1545	Bf_cells	[ABUW_1764]; Δ1,626 bp; ISAba13‑mediated	-0.0751646	0.414544
1547	BfTet_cells	[ABUW_1764]; Δ1,626 bp; ISAba13‑mediated	-0.0751646	0.414544
3745	Plk_cells	ABUW_3001–ABUW_3017; Δ16,006 bp;	-0.0751646	0.414544
3746	Bf_cells	ABUW_3001–ABUW_3017; Δ16,006 bp;	-0.0751646	0.414544
3748	BfTet_cells	ABUW_3001–ABUW_3017; Δ16,006 bp;	-0.0751646	0.414544
4099	Plk_cells	ABUW_3181 ←; T→G; S162R (AGT→CGT)	-0.0751646	0.414544
4101	BfCipro_cells	ABUW_3181 ←; T→G; S162R (AGT→CGT)	-0.0751646	0.414544
4102	BfTet_cells	ABUW_3181 ←; T→G; S162R (AGT→CGT)	-0.0751646	0.414544
5675	Plk_cells	ABUW_3609 ← / ← ABUW_3610; ISAba13 (–) +9 bp; intergenic (‑103/+84)	-0.0751646	0.414544
5677	BfCipro_cells	ABUW_3609 ← / ← ABUW_3610; ISAba13 (–) +9 bp; intergenic (‑103/+84)	-0.0751646	0.414544
5678	BfTet_cells	ABUW_3609 ← / ← ABUW_3610; ISAba13 (–) +9 bp; intergenic (‑103/+84)	-0.0751646	0.414544
6332	Plk_cells	ABUW_3820 ←; Δ2 bp; coding (1429‑1430/1875 nt)	-0.0751646	0.414544
6334	BfCipro_cells	ABUW_3820 ←; Δ2 bp; coding (1429‑1430/1875 nt)	-0.0751646	0.414544
6335	BfTet_cells	ABUW_3820 ←; Δ2 bp; coding (1429‑1430/1875 nt)	-0.0751646	0.414544
6790	Plk_cells	ABUW_3823 ←; +C; coding (82/615 nt)	-0.0751646	0.414544
6791	Bf_cells	ABUW_3823 ←; +C; coding (82/615 nt)	-0.0751646	0.414544
6793	BfTet_cells	ABUW_3823 ←; +C; coding (82/615 nt)	-0.0751646	0.414544
2726	ABUW_0747 ← / → ABUW_0748; G→A; intergenic (‑98/‑30)	ABUW_2208 ←; ISAba13 (–) +9 bp; coding (170‑178/1470 nt)	-0.0750436	0.415298
3315	ABUW_2208 ←; ISAba13 (–) +9 bp; coding (170‑178/1470 nt)	ABUW_2740 ← / → vfr; ISAba1 (+) +9 bp; intergenic (‑136/‑295)	-0.0750436	0.415298
7096	ABUW_2208 ←; ISAba13 (–) +9 bp; coding (170‑178/1470 nt)	ABUW_3824 ←; ISAba13 (–) +9 bp; coding (779‑787/1212 nt)	-0.0750436	0.415298
240	MIC_CIpro	ABUW_0633 →; ISAba125 (+) +3 bp; coding (696‑698/1239 nt)	-0.0750284	0.415392
3495	MIC_CIpro	vfr →; ISAba1 (–) +9 bp; coding (405‑413/708 nt)	-0.0750284	0.415392
4762	MIC_CIpro	[ABUW_3448]; Δ141 bp;	-0.0750284	0.415392
11184	MIC_CIpro	filE ←; Δ135 bp; coding (421‑555/1368 nt)	-0.0749365	0.415966
5160	MIC_CIpro	ABUW_3609 ←; ISAba13 (–) +9 bp; coding (70‑78/327 nt)	-0.0744429	0.419052
2711	MIC_Tet	ABUW_2208 ←; ISAba13 (–) +9 bp; coding (170‑178/1470 nt)	-0.0742221	0.420436
239	Bf_form	ABUW_0633 →; ISAba125 (+) +3 bp; coding (696‑698/1239 nt)	0.0736833	0.423827
4761	Bf_form	[ABUW_3448]; Δ141 bp;	0.0736833	0.423827
11510	ABUW_0885 →; A→T; V2799V (GTA→GTT)	ABUW_0885 →; T→C; G1510G (GGT→GGC)	0.0735602	0.424604
5083	ABUW_0885 →; C→T; D2642D (GAC→GAT)	ABUW_3609 ←; ISAba125 (–) +3 bp; coding (101‑103/327 nt)	0.0731519	0.427186
4954	Plk_cells	ABUW_3545; Δ166 bp;	-0.0730307	0.427955
4955	Bf_cells	ABUW_3545; Δ166 bp;	-0.0730307	0.427955
4956	BfCipro_cells	ABUW_3545; Δ166 bp;	-0.0730307	0.427955
8492	ABUW_3609 ← / ← ABUW_3610; ISAba13 (+) +9 bp; intergenic (‑27/+160)	ABUW_3825 ←; ISAba13 (+) +9 bp; coding (240‑248/1254 nt)	-0.0725531	0.43099
4859	Bf_form	rne →; Δ13 bp; coding (2402‑2414/3333 nt)	-0.072517	0.43122
4038	ABUW_0885 →; C→T; D2642D (GAC→GAT)	smpB →; ISAba1 (+) +9 bp; coding (169‑177/477 nt)	0.0722602	0.432858
8548	ABUW_0885 →; C→T; D2642D (GAC→GAT)	ABUW_3825 ←; ISAba1 (+) +9 bp; coding (229‑237/1254 nt)	0.0722602	0.432858
1161	ABUW_0885 →; C→T; D2642D (GAC→GAT)	dnaX →; (GAACCT)23→22; coding (1363‑1368/2151 nt)	-0.0722221	0.433101
9764	ABUW_0885 →; A→T; V2799V (GTA→GTT)	ABUW_4087–ABUW_4089; Δ1,985 bp; between ISAba125	-0.072146	0.433586
3385	adeS ←; C→A; G318V (GGC→GTC)	vfr →; Δ1 bp; coding (85/708 nt)	-0.0720292	0.434333
9186	BfCipro_cells	[repAci6]–ABUW_4123; Δ83,610 bp;	-0.0719056	0.435125
5630	adeS ←; C→T; G318D (GGC→GAC)	ABUW_3609 ← / ← ABUW_3610; ISAba13 (+) +9 bp; intergenic (‑27/+160)	0.0716727	0.436617
711	Bf_form	ABUW_1042 →; A→C; K98Q (AAA→CAA)	0.0714783	0.437865
1778	Bf_form	ABUW_1764 ← / ← ABUW_1766; (T)8→9; intergenic (‑537/+96)	0.0714783	0.437865
4664	Bf_form	ilvB ← / → ABUW_3358; A→C; intergenic (‑461/‑44)	0.0714783	0.437865
5468	Bf_form	ABUW_3609 ← / ← ABUW_3610; ISAba125 (–) +3 bp; intergenic (‑10/+183)	0.0714783	0.437865
8136	Bf_form	ABUW_3825 ←; ISAba13 (+) +9 bp; coding (398‑406/1254 nt)	0.0714783	0.437865
1133	Bf_cells	dnaX →; (GAACCT)23→22; coding (1363‑1368/2151 nt)	-0.0714555	0.438012
1134	BfCipro_cells	dnaX →; (GAACCT)23→22; coding (1363‑1368/2151 nt)	-0.0714555	0.438012
11698	ABUW_2055 →; G→A; R41H (CGT→CAT)	ABUW_0885 →; A→C; E2690A (GAG→GCG) ‡	-0.0713301	0.438818
599	Plk_cells	ABUW_0885 →; C→T; D3074D (GAC→GAT)	-0.0712855	0.439105
602	BfTet_cells	ABUW_0885 →; C→T; D3074D (GAC→GAT)	-0.0712855	0.439105
3496	MIC_Tet	vfr →; ISAba1 (–) +9 bp; coding (405‑413/708 nt)	-0.0709529	0.441249
8395	MIC_Tet	ABUW_3825 ←; ISAba13 (+) +9 bp; coding (240‑248/1254 nt)	-0.0709529	0.441249
7325	adeS ←; C→T; G318D (GGC→GAC)	ABUW_3825 ←; ISAba13 (+) +9 bp; coding (1224‑1232/1254 nt)	-0.0701862	0.446213
7349	ABUW_3017 ← / ← ggt; Δ1 bp; intergenic (‑132/+517)	ABUW_3825 ←; ISAba13 (+) +9 bp; coding (1224‑1232/1254 nt)	-0.0701862	0.446213
7351	smpB →; ISAba1 (+) +9 bp; coding (169‑177/477 nt)	ABUW_3825 ←; ISAba13 (+) +9 bp; coding (1224‑1232/1254 nt)	-0.0701862	0.446213
7381	ABUW_3824 ←; (T)5→6; coding (737/1212 nt)	ABUW_3825 ←; ISAba13 (+) +9 bp; coding (1224‑1232/1254 nt)	-0.0701862	0.446213
7748	ABUW_3825 ←; ISAba13 (+) +9 bp; coding (1224‑1232/1254 nt)	ABUW_3825 ←; ISAba13 (+) +9 bp; coding (1008‑1016/1254 nt)	-0.0701862	0.446213
8637	ABUW_3825 ←; ISAba13 (+) +9 bp; coding (1224‑1232/1254 nt)	ABUW_3825 ←; ISAba1 (+) +9 bp; coding (229‑237/1254 nt)	-0.0701862	0.446213
9992	ABUW_3825 ←; ISAba13 (+) +9 bp; coding (1224‑1232/1254 nt)	[repAci1]–ABUW_5014; Δ8,731 bp;	-0.0701862	0.446213
3325	Plk_cells	vfr →; Δ1 bp; coding (85/708 nt)	-0.070049	0.447105
9305	ABUW_3825 ←; ISAba13 (+) +9 bp; coding (1008‑1016/1254 nt)	[repAci6]–ABUW_4123; Δ83,610 bp;	0.0693818	0.451455
3861	ABUW_0885 →; C→T; D2642D (GAC→GAT)	ABUW_3017 ← / ← ggt; Δ1 bp; intergenic (‑132/+517)	0.0693711	0.451524
5786	Bf_form	ABUW_3800 →; Δ1 bp; coding (560/1209 nt)	0.0693116	0.451913
2755	ABUW_1759–ABUW_1764; Δ8,706 bp; ISAba13‑mediated	ABUW_2208 ←; ISAba13 (–) +9 bp; coding (170‑178/1470 nt)	-0.0691714	0.452831
5328	ABUW_2208 ←; ISAba13 (–) +9 bp; coding (170‑178/1470 nt)	ABUW_3609 ←; ISAba13 (+) +9 bp; coding (70‑78/327 nt)	-0.0691714	0.452831
674	Bf_form	pabC →; Δ10 bp; coding (609‑618/813 nt)	-0.0689138	0.45452
531	R3	ABUW_0885 →; A→T; V2799V (GTA→GTT)	-0.0686026	0.456564
1136	Bf_form	dnaX →; (GAACCT)23→22; coding (1363‑1368/2151 nt)	0.0684946	0.457276
11653	ABUW_0747 ← / → ABUW_0748; G→A; intergenic (‑98/‑30)	ABUW_0885 →; A→C; E2690A (GAG→GCG) ‡	0.0684145	0.457803
12888	Bf_form	ABUW_2433 ←; T→C; S107G (AGT→GGT) ‡	-0.0682315	0.45901
9813	vfr →; Δ1 bp; coding (85/708 nt)	ABUW_4087–ABUW_4089; Δ1,985 bp; between ISAba125	0.0681623	0.459466
2371	ABUW_0747 ← / → ABUW_0748; G→A; intergenic (‑98/‑30)	ABUW_2055 →; G→A; R41H (CGT→CAT)	-0.066519	0.470385
3310	ABUW_2055 →; G→A; R41H (CGT→CAT)	ABUW_2740 ← / → vfr; ISAba1 (+) +9 bp; intergenic (‑136/‑295)	-0.066519	0.470385
7091	ABUW_2055 →; G→A; R41H (CGT→CAT)	ABUW_3824 ←; ISAba13 (–) +9 bp; coding (779‑787/1212 nt)	-0.066519	0.470385
11710	ABUW_2740 ← / → vfr; ISAba1 (+) +9 bp; intergenic (‑136/‑295)	ABUW_0885 →; A→C; E2690A (GAG→GCG) ‡	-0.0664273	0.470999
11748	ABUW_3824 ←; ISAba13 (–) +9 bp; coding (779‑787/1212 nt)	ABUW_0885 →; A→C; E2690A (GAG→GCG) ‡	-0.0664273	0.470999
5364	Bf_form	ABUW_3609 ←; ISAba13 (+) +9 bp; coding (28‑36/327 nt)	-0.0663042	0.471823
6678	Bf_form	ABUW_3821 ←; ISAba1 (+) +9 bp; coding (655‑663/1176 nt)	-0.0663042	0.471823
5286	ABUW_0885 →; C→T; D2642D (GAC→GAT)	ABUW_3609 ←; ISAba13 (+) +9 bp; coding (70‑78/327 nt)	0.0660971	0.473211
3749	Bf_form	ABUW_3001–ABUW_3017; Δ16,006 bp;	-0.0660117	0.473785
3838	MIC_Tet	ABUW_3017 ← / ← ggt; Δ1 bp; intergenic (‑132/+517)	-0.0656591	0.476155
3831	R3	ABUW_3017 ← / ← ggt; Δ1 bp; intergenic (‑132/+517)	0.0656532	0.476195
10155	R2	tyrS → / → ABUW_0015; +CTTTGGATT; intergenic (+171/‑676)	-0.0648204	0.481819
10156	R3	tyrS → / → ABUW_0015; +CTTTGGATT; intergenic (+171/‑676)	-0.0648204	0.481819
10441	R1	ABUW_3609 ←; ISAba13 (–) +9 bp; coding (165‑173/327 nt)	-0.0648204	0.481819
10442	R2	ABUW_3609 ←; ISAba13 (–) +9 bp; coding (165‑173/327 nt)	-0.0648204	0.481819
10502	ABUW_1900 → / → ABUW_1901; G→A; intergenic (+110/‑135)	ABUW_3609 ←; ISAba13 (–) +9 bp; coding (165‑173/327 nt)	-0.0648204	0.481819
12247	R1	ABUW_0885 →; A→T; A2685A (GCA→GCT)	-0.0648204	0.481819
12249	R3	ABUW_0885 →; A→T; A2685A (GCA→GCT)	-0.0648204	0.481819
12308	ABUW_1900 → / → ABUW_1901; G→A; intergenic (+110/‑135)	ABUW_0885 →; A→T; A2685A (GCA→GCT)	-0.0648204	0.481819
12404	R1	filE ←; (CGGTGCAGT)19→5; coding (313‑438/1368 nt)	-0.0648204	0.481819
12405	R2	filE ←; (CGGTGCAGT)19→5; coding (313‑438/1368 nt)	-0.0648204	0.481819
12465	ABUW_1900 → / → ABUW_1901; G→A; intergenic (+110/‑135)	filE ←; (CGGTGCAGT)19→5; coding (313‑438/1368 nt)	-0.0648204	0.481819
12562	R1	filE ←; (CGGTGCAGT)19→4; coding (313‑447/1368 nt)	-0.0648204	0.481819
12563	R2	filE ←; (CGGTGCAGT)19→4; coding (313‑447/1368 nt)	-0.0648204	0.481819
12623	ABUW_1900 → / → ABUW_1901; G→A; intergenic (+110/‑135)	filE ←; (CGGTGCAGT)19→4; coding (313‑447/1368 nt)	-0.0648204	0.481819
12721	R1	filE ←; Δ135 bp; coding (403‑537/1368 nt)	-0.0648204	0.481819
12723	R3	filE ←; Δ135 bp; coding (403‑537/1368 nt)	-0.0648204	0.481819
12782	ABUW_1900 → / → ABUW_1901; G→A; intergenic (+110/‑135)	filE ←; Δ135 bp; coding (403‑537/1368 nt)	-0.0648204	0.481819
56	R1	ABUW_0027 →; Δ1 bp; coding (236/1290 nt)	-0.0648204	0.481819
58	R3	ABUW_0027 →; Δ1 bp; coding (236/1290 nt)	-0.0648204	0.481819
67	R1	ABUW_0225 ←; ISAba13 (–) +9 bp; coding (37‑45/525 nt)	-0.0648204	0.481819
69	R3	ABUW_0225 ←; ISAba13 (–) +9 bp; coding (37‑45/525 nt)	-0.0648204	0.481819
92	R1	ABUW_0381 →; ISAba13 (–) +9 bp; coding (983‑991/1848 nt)	-0.0648204	0.481819
94	R3	ABUW_0381 →; ISAba13 (–) +9 bp; coding (983‑991/1848 nt)	-0.0648204	0.481819
138	R2	rplQ →; C→T; T37I (ACT→ATT)	-0.0648204	0.481819
139	R3	rplQ →; C→T; T37I (ACT→ATT)	-0.0648204	0.481819
155	R2	ABUW_0633 →; Δ2 bp; coding (147‑148/1239 nt)	-0.0648204	0.481819
156	R3	ABUW_0633 →; Δ2 bp; coding (147‑148/1239 nt)	-0.0648204	0.481819
173	R2	ABUW_0633 →; (A)5→4; coding (236/1239 nt)	-0.0648204	0.481819
174	R3	ABUW_0633 →; (A)5→4; coding (236/1239 nt)	-0.0648204	0.481819
192	R2	ABUW_0633 →; ISAba1 (–) +9 bp; coding (356‑364/1239 nt)	-0.0648204	0.481819
193	R3	ABUW_0633 →; ISAba1 (–) +9 bp; coding (356‑364/1239 nt)	-0.0648204	0.481819
211	R1	ABUW_0633 →; ISAba125 (–) +3 bp; coding (499‑501/1239 nt)	-0.0648204	0.481819
213	R3	ABUW_0633 →; ISAba125 (–) +3 bp; coding (499‑501/1239 nt)	-0.0648204	0.481819
255	R2	pilH →; G→A; W92* (TGG→TGA)	-0.0648204	0.481819
256	R3	pilH →; G→A; W92* (TGG→TGA)	-0.0648204	0.481819
301	R1	ABUW_0885 →; T→A; T1913T (ACT→ACA)	-0.0648204	0.481819
302	R2	ABUW_0885 →; T→A; T1913T (ACT→ACA)	-0.0648204	0.481819
326	R1	ABUW_0885 →; T→A; T2228T (ACT→ACA)	-0.0648204	0.481819
327	R2	ABUW_0885 →; T→A; T2228T (ACT→ACA)	-0.0648204	0.481819
352	R1	ABUW_0885 →; A→T; V2367V (GTA→GTT)	-0.0648204	0.481819
354	R3	ABUW_0885 →; A→T; V2367V (GTA→GTT)	-0.0648204	0.481819
380	R2	ABUW_0885 →; A→G; A2635A (GCA→GCG)	-0.0648204	0.481819
381	R3	ABUW_0885 →; A→G; A2635A (GCA→GCG)	-0.0648204	0.481819
408	R2	ABUW_0885 →; A→G; L2636L (TTA→TTG)	-0.0648204	0.481819
409	R3	ABUW_0885 →; A→G; L2636L (TTA→TTG)	-0.0648204	0.481819
437	R2	ABUW_0885 →; G→A; P2638P (CCG→CCA)	-0.0648204	0.481819
438	R3	ABUW_0885 →; G→A; P2638P (CCG→CCA)	-0.0648204	0.481819
467	R2	ABUW_0885 →; 2 bp→GC; coding (7920‑7921/14043 nt)	-0.0648204	0.481819
468	R3	ABUW_0885 →; 2 bp→GC; coding (7920‑7921/14043 nt)	-0.0648204	0.481819
562	R1	ABUW_0885 →; A→G; T2809T (ACA→ACG)	-0.0648204	0.481819
563	R2	ABUW_0885 →; A→G; T2809T (ACA→ACG)	-0.0648204	0.481819
631	R1	ABUW_0944 →; C→T; P233L (CCG→CTG)	-0.0648204	0.481819
633	R3	ABUW_0944 →; C→T; P233L (CCG→CTG)	-0.0648204	0.481819
667	R1	pabC →; Δ10 bp; coding (609‑618/813 nt)	-0.0648204	0.481819
668	R2	pabC →; Δ10 bp; coding (609‑618/813 nt)	-0.0648204	0.481819
704	R1	ABUW_1042 →; A→C; K98Q (AAA→CAA)	-0.0648204	0.481819
705	R2	ABUW_1042 →; A→C; K98Q (AAA→CAA)	-0.0648204	0.481819
781	R1	ABUW_1203 →; ISAba125 (+) +3 bp; coding (2020‑2022/2700 nt)	-0.0648204	0.481819
783	R3	ABUW_1203 →; ISAba125 (+) +3 bp; coding (2020‑2022/2700 nt)	-0.0648204	0.481819
862	R1	ABUW_1338 →; C→T; T325I (ACA→ATA)	-0.0648204	0.481819
864	R3	ABUW_1338 →; C→T; T325I (ACA→ATA)	-0.0648204	0.481819
905	R2	ABUW_1385 ←; G→T; G188G (GGC→GGA)	-0.0648204	0.481819
906	R3	ABUW_1385 ←; G→T; G188G (GGC→GGA)	-0.0648204	0.481819
947	R1	ABUW_1398 ← / ← ABUW_1399; C→G; intergenic (‑160/+35)	-0.0648204	0.481819
948	R2	ABUW_1398 ← / ← ABUW_1399; C→G; intergenic (‑160/+35)	-0.0648204	0.481819
992	R2	ABUW_1399 ←; C→A; R22R (CGG→CGT)	-0.0648204	0.481819
993	R3	ABUW_1399 ←; C→A; R22R (CGG→CGT)	-0.0648204	0.481819
1083	R2	pepN → / → ABUW_1631; ISAba13 (–) +9 bp; intergenic (+52/‑491)	-0.0648204	0.481819
1084	R3	pepN → / → ABUW_1631; ISAba13 (–) +9 bp; intergenic (+52/‑491)	-0.0648204	0.481819
1276	R1	[ABUW_1758]–ABUW_1764; Δ10,026 bp; ISAba13‑mediated	-0.0648204	0.481819
1278	R3	[ABUW_1758]–ABUW_1764; Δ10,026 bp; ISAba13‑mediated	-0.0648204	0.481819
1327	R1	[ABUW_1758]–ABUW_1764; Δ9,965 bp; ISAba13‑mediated	-0.0648204	0.481819
1329	R3	[ABUW_1758]–ABUW_1764; Δ9,965 bp; ISAba13‑mediated	-0.0648204	0.481819
1432	R1	gdhB2–ABUW_1764; Δ4,865 bp; ISAba13‑mediated	-0.0648204	0.481819
1434	R3	gdhB2–ABUW_1764; Δ4,865 bp; ISAba13‑mediated	-0.0648204	0.481819
1486	R1	[gdhB2]–ABUW_1764; Δ3,666 bp; ISAba13‑mediated	-0.0648204	0.481819
1487	R2	[gdhB2]–ABUW_1764; Δ3,666 bp; ISAba13‑mediated	-0.0648204	0.481819
1598	R2	[ABUW_1764]; Δ871 bp; ISAba13‑mediated	-0.0648204	0.481819
1599	R3	[ABUW_1764]; Δ871 bp; ISAba13‑mediated	-0.0648204	0.481819
1655	R2	[ABUW_1764]; Δ639 bp; ISAba13‑mediated	-0.0648204	0.481819
1656	R3	[ABUW_1764]; Δ639 bp; ISAba13‑mediated	-0.0648204	0.481819
1712	R1	ABUW_1764 ← / ← ABUW_1766; Δ555 bp; ISAba13‑mediated	-0.0648204	0.481819
1714	R3	ABUW_1764 ← / ← ABUW_1766; Δ555 bp; ISAba13‑mediated	-0.0648204	0.481819
1771	R1	ABUW_1764 ← / ← ABUW_1766; (T)8→9; intergenic (‑537/+96)	-0.0648204	0.481819
1772	R2	ABUW_1764 ← / ← ABUW_1766; (T)8→9; intergenic (‑537/+96)	-0.0648204	0.481819
1842	ABUW_0027 →; Δ1 bp; coding (236/1290 nt)	ABUW_1900 → / → ABUW_1901; G→A; intergenic (+110/‑135)	-0.0648204	0.481819
1843	ABUW_0225 ←; ISAba13 (–) +9 bp; coding (37‑45/525 nt)	ABUW_1900 → / → ABUW_1901; G→A; intergenic (+110/‑135)	-0.0648204	0.481819
1845	ABUW_0381 →; ISAba13 (–) +9 bp; coding (983‑991/1848 nt)	ABUW_1900 → / → ABUW_1901; G→A; intergenic (+110/‑135)	-0.0648204	0.481819
1852	ABUW_0633 →; ISAba125 (–) +3 bp; coding (499‑501/1239 nt)	ABUW_1900 → / → ABUW_1901; G→A; intergenic (+110/‑135)	-0.0648204	0.481819
1856	ABUW_0885 →; T→A; T1913T (ACT→ACA)	ABUW_1900 → / → ABUW_1901; G→A; intergenic (+110/‑135)	-0.0648204	0.481819
1857	ABUW_0885 →; T→A; T2228T (ACT→ACA)	ABUW_1900 → / → ABUW_1901; G→A; intergenic (+110/‑135)	-0.0648204	0.481819
1858	ABUW_0885 →; A→T; V2367V (GTA→GTT)	ABUW_1900 → / → ABUW_1901; G→A; intergenic (+110/‑135)	-0.0648204	0.481819
1867	ABUW_0944 →; C→T; P233L (CCG→CTG)	ABUW_1900 → / → ABUW_1901; G→A; intergenic (+110/‑135)	-0.0648204	0.481819
1868	pabC →; Δ10 bp; coding (609‑618/813 nt)	ABUW_1900 → / → ABUW_1901; G→A; intergenic (+110/‑135)	-0.0648204	0.481819
1869	ABUW_1042 →; A→C; K98Q (AAA→CAA)	ABUW_1900 → / → ABUW_1901; G→A; intergenic (+110/‑135)	-0.0648204	0.481819
1871	ABUW_1203 →; ISAba125 (+) +3 bp; coding (2020‑2022/2700 nt)	ABUW_1900 → / → ABUW_1901; G→A; intergenic (+110/‑135)	-0.0648204	0.481819
1873	ABUW_1338 →; C→T; T325I (ACA→ATA)	ABUW_1900 → / → ABUW_1901; G→A; intergenic (+110/‑135)	-0.0648204	0.481819
1875	ABUW_1398 ← / ← ABUW_1399; C→G; intergenic (‑160/+35)	ABUW_1900 → / → ABUW_1901; G→A; intergenic (+110/‑135)	-0.0648204	0.481819
1882	[ABUW_1758]–ABUW_1764; Δ10,026 bp; ISAba13‑mediated	ABUW_1900 → / → ABUW_1901; G→A; intergenic (+110/‑135)	-0.0648204	0.481819
1883	[ABUW_1758]–ABUW_1764; Δ9,965 bp; ISAba13‑mediated	ABUW_1900 → / → ABUW_1901; G→A; intergenic (+110/‑135)	-0.0648204	0.481819
1885	gdhB2–ABUW_1764; Δ4,865 bp; ISAba13‑mediated	ABUW_1900 → / → ABUW_1901; G→A; intergenic (+110/‑135)	-0.0648204	0.481819
1890	ABUW_1764 ← / ← ABUW_1766; Δ555 bp; ISAba13‑mediated	ABUW_1900 → / → ABUW_1901; G→A; intergenic (+110/‑135)	-0.0648204	0.481819
1891	ABUW_1764 ← / ← ABUW_1766; (T)8→9; intergenic (‑537/+96)	ABUW_1900 → / → ABUW_1901; G→A; intergenic (+110/‑135)	-0.0648204	0.481819
1892	R1	ABUW_1903 ←; ISAba13 (–) +9 bp; coding (38‑46/426 nt)	-0.0648204	0.481819
1894	R3	ABUW_1903 ←; ISAba13 (–) +9 bp; coding (38‑46/426 nt)	-0.0648204	0.481819
1953	ABUW_1900 → / → ABUW_1901; G→A; intergenic (+110/‑135)	ABUW_1903 ←; ISAba13 (–) +9 bp; coding (38‑46/426 nt)	-0.0648204	0.481819
2081	R1	adeS ←; C→A; D167Y (GAT→TAT)	-0.0648204	0.481819
2083	R3	adeS ←; C→A; D167Y (GAT→TAT)	-0.0648204	0.481819
2142	ABUW_1900 → / → ABUW_1901; G→A; intergenic (+110/‑135)	adeS ←; C→A; D167Y (GAT→TAT)	-0.0648204	0.481819
2146	R1	ABUW_1996 → / ← ABUW_1997; +C; intergenic (+200/+121)	-0.0648204	0.481819
2147	R2	ABUW_1996 → / ← ABUW_1997; +C; intergenic (+200/+121)	-0.0648204	0.481819
2207	ABUW_1900 → / → ABUW_1901; G→A; intergenic (+110/‑135)	ABUW_1996 → / ← ABUW_1997; +C; intergenic (+200/+121)	-0.0648204	0.481819
2212	R1	ABUW_1996 → / ← ABUW_1997; A→C; intergenic (+204/+117)	-0.0648204	0.481819
2213	R2	ABUW_1996 → / ← ABUW_1997; A→C; intergenic (+204/+117)	-0.0648204	0.481819
2273	ABUW_1900 → / → ABUW_1901; G→A; intergenic (+110/‑135)	ABUW_1996 → / ← ABUW_1997; A→C; intergenic (+204/+117)	-0.0648204	0.481819
2279	R1	ABUW_2032 ←; +T; coding (78/291 nt)	-0.0648204	0.481819
2281	R3	ABUW_2032 ←; +T; coding (78/291 nt)	-0.0648204	0.481819
2340	ABUW_1900 → / → ABUW_1901; G→A; intergenic (+110/‑135)	ABUW_2032 ←; +T; coding (78/291 nt)	-0.0648204	0.481819
2416	R1	ABUW_2056 →; (G)7→8; coding (597/978 nt)	-0.0648204	0.481819
2417	R2	ABUW_2056 →; (G)7→8; coding (597/978 nt)	-0.0648204	0.481819
2477	ABUW_1900 → / → ABUW_1901; G→A; intergenic (+110/‑135)	ABUW_2056 →; (G)7→8; coding (597/978 nt)	-0.0648204	0.481819
2486	R1	ABUW_2157 ← / → ABUW_2158; +A; intergenic (‑147/‑118)	-0.0648204	0.481819
2488	R3	ABUW_2157 ← / → ABUW_2158; +A; intergenic (‑147/‑118)	-0.0648204	0.481819
2547	ABUW_1900 → / → ABUW_1901; G→A; intergenic (+110/‑135)	ABUW_2157 ← / → ABUW_2158; +A; intergenic (‑147/‑118)	-0.0648204	0.481819
2558	R2	ABUW_2169 →; (A)7→6; coding (198/888 nt)	-0.0648204	0.481819
2559	R3	ABUW_2169 →; (A)7→6; coding (198/888 nt)	-0.0648204	0.481819
2629	R1	ABUW_2208 ←; G→A; A342V (GCA→GTA)	-0.0648204	0.481819
2630	R2	ABUW_2208 ←; G→A; A342V (GCA→GTA)	-0.0648204	0.481819
2690	ABUW_1900 → / → ABUW_1901; G→A; intergenic (+110/‑135)	ABUW_2208 ←; G→A; A342V (GCA→GTA)	-0.0648204	0.481819
2776	R1	npdA → / → putP; (T)8→7; intergenic (+47/‑362)	-0.0648204	0.481819
2778	R3	npdA → / → putP; (T)8→7; intergenic (+47/‑362)	-0.0648204	0.481819
2837	ABUW_1900 → / → ABUW_1901; G→A; intergenic (+110/‑135)	npdA → / → putP; (T)8→7; intergenic (+47/‑362)	-0.0648204	0.481819
2852	R2	ABUW_2313 → / → ABUW_2314; +T; intergenic (+366/‑211)	-0.0648204	0.481819
2853	R3	ABUW_2313 → / → ABUW_2314; +T; intergenic (+366/‑211)	-0.0648204	0.481819
2928	R2	ABUW_2522 ←; G→T; H2N (CAC→AAC)	-0.0648204	0.481819
2929	R3	ABUW_2522 ←; G→T; H2N (CAC→AAC)	-0.0648204	0.481819
3004	R1	ABUW_2540 →; T→A; L102I (TTA→ATA)	-0.0648204	0.481819
3005	R2	ABUW_2540 →; T→A; L102I (TTA→ATA)	-0.0648204	0.481819
3065	ABUW_1900 → / → ABUW_1901; G→A; intergenic (+110/‑135)	ABUW_2540 →; T→A; L102I (TTA→ATA)	-0.0648204	0.481819
3082	R1	clpV ←; A→T; L12L (CTT→CTA)	-0.0648204	0.481819
3083	R2	clpV ←; A→T; L12L (CTT→CTA)	-0.0648204	0.481819
3143	ABUW_1900 → / → ABUW_1901; G→A; intergenic (+110/‑135)	clpV ←; A→T; L12L (CTT→CTA)	-0.0648204	0.481819
3161	R1	ABUW_2674 ← / ← ABUW_2675; T→A; intergenic (‑211/+279)	-0.0648204	0.481819
3162	R2	ABUW_2674 ← / ← ABUW_2675; T→A; intergenic (‑211/+279)	-0.0648204	0.481819
3222	ABUW_1900 → / → ABUW_1901; G→A; intergenic (+110/‑135)	ABUW_2674 ← / ← ABUW_2675; T→A; intergenic (‑211/+279)	-0.0648204	0.481819
3405	R2	vfr →; ISAba1 (+) +9 bp; coding (150‑158/708 nt)	-0.0648204	0.481819
3406	R3	vfr →; ISAba1 (+) +9 bp; coding (150‑158/708 nt)	-0.0648204	0.481819
3572	R2	vfr →; G→A; R191Q (CGA→CAA)	-0.0648204	0.481819
3573	R3	vfr →; G→A; R191Q (CGA→CAA)	-0.0648204	0.481819
3656	R1	ABUW_2859 → / ← ABUW_2860; T→A; intergenic (+408/+6)	-0.0648204	0.481819
3657	R2	ABUW_2859 → / ← ABUW_2860; T→A; intergenic (+408/+6)	-0.0648204	0.481819
3717	ABUW_1900 → / → ABUW_1901; G→A; intergenic (+110/‑135)	ABUW_2859 → / ← ABUW_2860; T→A; intergenic (+408/+6)	-0.0648204	0.481819
3918	R2	ABUW_3037 ← / ← ABUW_3038; ISAba125 (+) +3 bp; intergenic (‑77/+174)	-0.0648204	0.481819
3919	R3	ABUW_3037 ← / ← ABUW_3038; ISAba125 (+) +3 bp; intergenic (‑77/+174)	-0.0648204	0.481819
4187	R1	ABUW_3189 → / → ABUW_3190; A→C; intergenic (+140/‑147)	-0.0648204	0.481819
4188	R2	ABUW_3189 → / → ABUW_3190; A→C; intergenic (+140/‑147)	-0.0648204	0.481819
4248	ABUW_1900 → / → ABUW_1901; G→A; intergenic (+110/‑135)	ABUW_3189 → / → ABUW_3190; A→C; intergenic (+140/‑147)	-0.0648204	0.481819
4279	R1	ABUW_3193 ←; (A)5→6; coding (287/465 nt)	-0.0648204	0.481819
4280	R2	ABUW_3193 ←; (A)5→6; coding (287/465 nt)	-0.0648204	0.481819
4340	ABUW_1900 → / → ABUW_1901; G→A; intergenic (+110/‑135)	ABUW_3193 ←; (A)5→6; coding (287/465 nt)	-0.0648204	0.481819
4372	R1	add2 → / ← ABUW_3218; (AATAGAG)14→13; intergenic (+97/+145)	-0.0648204	0.481819
4374	R3	add2 → / ← ABUW_3218; (AATAGAG)14→13; intergenic (+97/+145)	-0.0648204	0.481819
4433	ABUW_1900 → / → ABUW_1901; G→A; intergenic (+110/‑135)	add2 → / ← ABUW_3218; (AATAGAG)14→13; intergenic (+97/+145)	-0.0648204	0.481819
4466	R1	ABUW_3278 →; Δ3 bp; coding (23‑25/261 nt)	-0.0648204	0.481819
4468	R3	ABUW_3278 →; Δ3 bp; coding (23‑25/261 nt)	-0.0648204	0.481819
4527	ABUW_1900 → / → ABUW_1901; G→A; intergenic (+110/‑135)	ABUW_3278 →; Δ3 bp; coding (23‑25/261 nt)	-0.0648204	0.481819
4562	R2	rpmI ←; +GGAT; coding (118/195 nt)	-0.0648204	0.481819
4563	R3	rpmI ←; +GGAT; coding (118/195 nt)	-0.0648204	0.481819
4657	R1	ilvB ← / → ABUW_3358; A→C; intergenic (‑461/‑44)	-0.0648204	0.481819
4658	R2	ilvB ← / → ABUW_3358; A→C; intergenic (‑461/‑44)	-0.0648204	0.481819
4718	ABUW_1900 → / → ABUW_1901; G→A; intergenic (+110/‑135)	ilvB ← / → ABUW_3358; A→C; intergenic (‑461/‑44)	-0.0648204	0.481819
4852	R1	rne →; Δ13 bp; coding (2402‑2414/3333 nt)	-0.0648204	0.481819
4854	R3	rne →; Δ13 bp; coding (2402‑2414/3333 nt)	-0.0648204	0.481819
4913	ABUW_1900 → / → ABUW_1901; G→A; intergenic (+110/‑135)	rne →; Δ13 bp; coding (2402‑2414/3333 nt)	-0.0648204	0.481819
5051	R1	ABUW_3609 ←; ISAba125 (–) +3 bp; coding (101‑103/327 nt)	-0.0648204	0.481819
5052	R2	ABUW_3609 ←; ISAba125 (–) +3 bp; coding (101‑103/327 nt)	-0.0648204	0.481819
5112	ABUW_1900 → / → ABUW_1901; G→A; intergenic (+110/‑135)	ABUW_3609 ←; ISAba125 (–) +3 bp; coding (101‑103/327 nt)	-0.0648204	0.481819
5357	R1	ABUW_3609 ←; ISAba13 (+) +9 bp; coding (28‑36/327 nt)	-0.0648204	0.481819
5358	R2	ABUW_3609 ←; ISAba13 (+) +9 bp; coding (28‑36/327 nt)	-0.0648204	0.481819
5418	ABUW_1900 → / → ABUW_1901; G→A; intergenic (+110/‑135)	ABUW_3609 ←; ISAba13 (+) +9 bp; coding (28‑36/327 nt)	-0.0648204	0.481819
5461	R1	ABUW_3609 ← / ← ABUW_3610; ISAba125 (–) +3 bp; intergenic (‑10/+183)	-0.0648204	0.481819
5462	R2	ABUW_3609 ← / ← ABUW_3610; ISAba125 (–) +3 bp; intergenic (‑10/+183)	-0.0648204	0.481819
5522	ABUW_1900 → / → ABUW_1901; G→A; intergenic (+110/‑135)	ABUW_3609 ← / ← ABUW_3610; ISAba125 (–) +3 bp; intergenic (‑10/+183)	-0.0648204	0.481819
5779	R1	ABUW_3800 →; Δ1 bp; coding (560/1209 nt)	-0.0648204	0.481819
5781	R3	ABUW_3800 →; Δ1 bp; coding (560/1209 nt)	-0.0648204	0.481819
5840	ABUW_1900 → / → ABUW_1901; G→A; intergenic (+110/‑135)	ABUW_3800 →; Δ1 bp; coding (560/1209 nt)	-0.0648204	0.481819
5887	R1	ABUW_3800 →; (A)6→5; coding (659/1209 nt)	-0.0648204	0.481819
5889	R3	ABUW_3800 →; (A)6→5; coding (659/1209 nt)	-0.0648204	0.481819
5948	ABUW_1900 → / → ABUW_1901; G→A; intergenic (+110/‑135)	ABUW_3800 →; (A)6→5; coding (659/1209 nt)	-0.0648204	0.481819
5996	R1	ABUW_3800 →; A→C; I254L (ATT→CTT)	-0.0648204	0.481819
5997	R2	ABUW_3800 →; A→C; I254L (ATT→CTT)	-0.0648204	0.481819
6057	ABUW_1900 → / → ABUW_1901; G→A; intergenic (+110/‑135)	ABUW_3800 →; A→C; I254L (ATT→CTT)	-0.0648204	0.481819
6217	R1	lldP ← / → manB; A→C; intergenic (‑307/‑74)	-0.0648204	0.481819
6218	R2	lldP ← / → manB; A→C; intergenic (‑307/‑74)	-0.0648204	0.481819
6278	ABUW_1900 → / → ABUW_1901; G→A; intergenic (+110/‑135)	lldP ← / → manB; A→C; intergenic (‑307/‑74)	-0.0648204	0.481819
6443	R2	ABUW_3820 ←; C→G; R301P (CGT→CCT)	-0.0648204	0.481819
6444	R3	ABUW_3820 ←; C→G; R301P (CGT→CCT)	-0.0648204	0.481819
6503	ABUW_1900 → / → ABUW_1901; G→A; intergenic (+110/‑135)	ABUW_3820 ←; C→G; R301P (CGT→CCT)	-0.0648204	0.481819
6557	R2	ABUW_3821 ←; ISAba1 (–) +9 bp; coding (1125‑1133/1176 nt)	-0.0648204	0.481819
6558	R3	ABUW_3821 ←; ISAba1 (–) +9 bp; coding (1125‑1133/1176 nt)	-0.0648204	0.481819
6671	R1	ABUW_3821 ←; ISAba1 (+) +9 bp; coding (655‑663/1176 nt)	-0.0648204	0.481819
6672	R2	ABUW_3821 ←; ISAba1 (+) +9 bp; coding (655‑663/1176 nt)	-0.0648204	0.481819
6732	ABUW_1900 → / → ABUW_1901; G→A; intergenic (+110/‑135)	ABUW_3821 ←; ISAba1 (+) +9 bp; coding (655‑663/1176 nt)	-0.0648204	0.481819
6904	R1	ABUW_3823 ←; ISAba13 (–) +9 bp; coding (55‑63/615 nt)	-0.0648204	0.481819
6906	R3	ABUW_3823 ←; ISAba13 (–) +9 bp; coding (55‑63/615 nt)	-0.0648204	0.481819
6965	ABUW_1900 → / → ABUW_1901; G→A; intergenic (+110/‑135)	ABUW_3823 ←; ISAba13 (–) +9 bp; coding (55‑63/615 nt)	-0.0648204	0.481819
7504	R1	ABUW_3825 ←; (A)7→6; coding (1057/1254 nt)	-0.0648204	0.481819
7506	R3	ABUW_3825 ←; (A)7→6; coding (1057/1254 nt)	-0.0648204	0.481819
7565	ABUW_1900 → / → ABUW_1901; G→A; intergenic (+110/‑135)	ABUW_3825 ←; (A)7→6; coding (1057/1254 nt)	-0.0648204	0.481819
7751	R1	ABUW_3825 ←; ISAba13 (–) +9 bp; coding (746‑754/1254 nt)	-0.0648204	0.481819
7753	R3	ABUW_3825 ←; ISAba13 (–) +9 bp; coding (746‑754/1254 nt)	-0.0648204	0.481819
7812	ABUW_1900 → / → ABUW_1901; G→A; intergenic (+110/‑135)	ABUW_3825 ←; ISAba13 (–) +9 bp; coding (746‑754/1254 nt)	-0.0648204	0.481819
7876	R1	ABUW_3825 ←; ISAba125 (+) +3 bp; coding (695‑697/1254 nt)	-0.0648204	0.481819
7878	R3	ABUW_3825 ←; ISAba125 (+) +3 bp; coding (695‑697/1254 nt)	-0.0648204	0.481819
7937	ABUW_1900 → / → ABUW_1901; G→A; intergenic (+110/‑135)	ABUW_3825 ←; ISAba125 (+) +3 bp; coding (695‑697/1254 nt)	-0.0648204	0.481819
8003	R2	ABUW_3825 ←; ISAba13 (+) +9 bp; coding (498‑506/1254 nt)	-0.0648204	0.481819
8004	R3	ABUW_3825 ←; ISAba13 (+) +9 bp; coding (498‑506/1254 nt)	-0.0648204	0.481819
8129	R1	ABUW_3825 ←; ISAba13 (+) +9 bp; coding (398‑406/1254 nt)	-0.0648204	0.481819
8130	R2	ABUW_3825 ←; ISAba13 (+) +9 bp; coding (398‑406/1254 nt)	-0.0648204	0.481819
8190	ABUW_1900 → / → ABUW_1901; G→A; intergenic (+110/‑135)	ABUW_3825 ←; ISAba13 (+) +9 bp; coding (398‑406/1254 nt)	-0.0648204	0.481819
8258	R2	ABUW_3825 ←; ISAba13 (–) +9 bp; coding (323‑331/1254 nt)	-0.0648204	0.481819
8259	R3	ABUW_3825 ←; ISAba13 (–) +9 bp; coding (323‑331/1254 nt)	-0.0648204	0.481819
8647	R1	ABUW_3826 ←; (T)7→8; coding (268/1095 nt)	-0.0648204	0.481819
8648	R2	ABUW_3826 ←; (T)7→8; coding (268/1095 nt)	-0.0648204	0.481819
8708	ABUW_1900 → / → ABUW_1901; G→A; intergenic (+110/‑135)	ABUW_3826 ←; (T)7→8; coding (268/1095 nt)	-0.0648204	0.481819
8780	R2	ABUW_3826 ←; ISAba13 (–) +9 bp; coding (258‑266/1095 nt)	-0.0648204	0.481819
8781	R3	ABUW_3826 ←; ISAba13 (–) +9 bp; coding (258‑266/1095 nt)	-0.0648204	0.481819
8913	R2	ABUW_3827 ←; ISAba125 (–) +3 bp; coding (1177‑1179/1224 nt)	-0.0648204	0.481819
8914	R3	ABUW_3827 ←; ISAba125 (–) +3 bp; coding (1177‑1179/1224 nt)	-0.0648204	0.481819
9047	R2	ABUW_3900 ←; (TGGTGA)10→11; coding (468/1014 nt)	-0.0648204	0.481819
9048	R3	ABUW_3900 ←; (TGGTGA)10→11; coding (468/1014 nt)	-0.0648204	0.481819
9318	R2	ABUW_4045–ABUW_4087; Δ29,111 bp; ISAba125‑mediated	-0.0648204	0.481819
9319	R3	ABUW_4045–ABUW_4087; Δ29,111 bp; ISAba125‑mediated	-0.0648204	0.481819
9454	R1	ABUW_4046–ABUW_4064; Δ13,067 bp; between MITE	-0.0648204	0.481819
9456	R3	ABUW_4046–ABUW_4064; Δ13,067 bp; between MITE	-0.0648204	0.481819
9515	ABUW_1900 → / → ABUW_1901; G→A; intergenic (+110/‑135)	ABUW_4046–ABUW_4064; Δ13,067 bp; between MITE	-0.0648204	0.481819
9592	R1	ABUW_4067 → / → ABUW_4068; C→T; intergenic (+446/‑139)	-0.0648204	0.481819
9593	R2	ABUW_4067 → / → ABUW_4068; C→T; intergenic (+446/‑139)	-0.0648204	0.481819
9653	ABUW_1900 → / → ABUW_1901; G→A; intergenic (+110/‑135)	ABUW_4067 → / → ABUW_4068; C→T; intergenic (+446/‑139)	-0.0648204	0.481819
10013	R2	ABUW_3825 ←; +GC :: ISAba125 (+) +1 bp; coding (747/1254 nt)	-0.0648204	0.481819
10014	R3	ABUW_3825 ←; +GC :: ISAba125 (+) +1 bp; coding (747/1254 nt)	-0.0648204	0.481819
10298	R2	ABUW_3830 ←; Δ1 bp; coding (890/1275 nt)	-0.0648204	0.481819
10299	R3	ABUW_3830 ←; Δ1 bp; coding (890/1275 nt)	-0.0648204	0.481819
10587	R2	ABUW_1880 ←; T→C; K238K (AAA→AAG)	-0.0648204	0.481819
10588	R3	ABUW_1880 ←; T→C; K238K (AAA→AAG)	-0.0648204	0.481819
10733	R2	filE ←; Δ126 bp; coding (412‑537/1368 nt)	-0.0648204	0.481819
10734	R3	filE ←; Δ126 bp; coding (412‑537/1368 nt)	-0.0648204	0.481819
10879	R1	filE ←; Δ144 bp; coding (529‑672/1368 nt)	-0.0648204	0.481819
10881	R3	filE ←; Δ144 bp; coding (529‑672/1368 nt)	-0.0648204	0.481819
10940	ABUW_1900 → / → ABUW_1901; G→A; intergenic (+110/‑135)	filE ←; Δ144 bp; coding (529‑672/1368 nt)	-0.0648204	0.481819
11027	R1	filE ←; Δ117 bp; coding (412‑528/1368 nt)	-0.0648204	0.481819
11028	R2	filE ←; Δ117 bp; coding (412‑528/1368 nt)	-0.0648204	0.481819
11088	ABUW_1900 → / → ABUW_1901; G→A; intergenic (+110/‑135)	filE ←; Δ117 bp; coding (412‑528/1368 nt)	-0.0648204	0.481819
11326	R1	filE ←; (CGGTGCAGT)19→6; coding (313‑429/1368 nt)	-0.0648204	0.481819
11328	R3	filE ←; (CGGTGCAGT)19→6; coding (313‑429/1368 nt)	-0.0648204	0.481819
11387	ABUW_1900 → / → ABUW_1901; G→A; intergenic (+110/‑135)	filE ←; (CGGTGCAGT)19→6; coding (313‑429/1368 nt)	-0.0648204	0.481819
11782	R1	filE ←; (CGGTGCAGT)19→7; coding (313‑420/1368 nt)	-0.0648204	0.481819
11784	R3	filE ←; (CGGTGCAGT)19→7; coding (313‑420/1368 nt)	-0.0648204	0.481819
11843	ABUW_1900 → / → ABUW_1901; G→A; intergenic (+110/‑135)	filE ←; (CGGTGCAGT)19→7; coding (313‑420/1368 nt)	-0.0648204	0.481819
11936	R1	filE ←; (CGGTGCAGT)19→9; coding (313‑402/1368 nt)	-0.0648204	0.481819
11938	R3	filE ←; (CGGTGCAGT)19→9; coding (313‑402/1368 nt)	-0.0648204	0.481819
11997	ABUW_1900 → / → ABUW_1901; G→A; intergenic (+110/‑135)	filE ←; (CGGTGCAGT)19→9; coding (313‑402/1368 nt)	-0.0648204	0.481819
12091	R1	ABUW_2032 ←; T→C; Q29R (CAA→CGA)	-0.0648204	0.481819
12093	R3	ABUW_2032 ←; T→C; Q29R (CAA→CGA)	-0.0648204	0.481819
12152	ABUW_1900 → / → ABUW_1901; G→A; intergenic (+110/‑135)	ABUW_2032 ←; T→C; Q29R (CAA→CGA)	-0.0648204	0.481819
12882	R2	ABUW_2433 ←; T→C; S107G (AGT→GGT) ‡	-0.0648204	0.481819
12883	R3	ABUW_2433 ←; T→C; S107G (AGT→GGT) ‡	-0.0648204	0.481819
11526	ABUW_1731 ←; ISAba13 (–) +9 bp; coding (327‑335/654 nt)	ABUW_0885 →; T→C; G1510G (GGT→GGC)	-0.0646536	0.48295
11541	adeS ←; C→T; G318D (GGC→GAC)	ABUW_0885 →; T→C; G1510G (GGT→GGC)	-0.0646536	0.48295
11565	ABUW_3017 ← / ← ggt; Δ1 bp; intergenic (‑132/+517)	ABUW_0885 →; T→C; G1510G (GGT→GGC)	-0.0646536	0.48295
11567	smpB →; ISAba1 (+) +9 bp; coding (169‑177/477 nt)	ABUW_0885 →; T→C; G1510G (GGT→GGC)	-0.0646536	0.48295
11601	ABUW_3825 ←; ISAba13 (+) +9 bp; coding (1008‑1016/1254 nt)	ABUW_0885 →; T→C; G1510G (GGT→GGC)	-0.0646536	0.48295
11608	ABUW_3825 ←; ISAba1 (+) +9 bp; coding (229‑237/1254 nt)	ABUW_0885 →; T→C; G1510G (GGT→GGC)	-0.0646536	0.48295
11618	[repAci1]–ABUW_5014; Δ8,731 bp;	ABUW_0885 →; T→C; G1510G (GGT→GGC)	-0.0646536	0.48295
2050	ABUW_0885 →; A→T; V2799V (GTA→GTT)	adeS ←; C→T; G318D (GGC→GAC)	-0.0642506	0.485687
3862	ABUW_0885 →; A→T; V2799V (GTA→GTT)	ABUW_3017 ← / ← ggt; Δ1 bp; intergenic (‑132/+517)	-0.0642506	0.485687
7174	ABUW_0885 →; A→T; V2799V (GTA→GTT)	ABUW_3824 ←; (T)5→6; coding (737/1212 nt)	-0.0642506	0.485687
7660	ABUW_0885 →; A→T; V2799V (GTA→GTT)	ABUW_3825 ←; ISAba13 (+) +9 bp; coding (1008‑1016/1254 nt)	-0.0642506	0.485687
9904	ABUW_0885 →; A→T; V2799V (GTA→GTT)	[repAci1]–ABUW_5014; Δ8,731 bp;	-0.0642506	0.485687
11637	MIC_CIpro	ABUW_0885 →; A→C; E2690A (GAG→GCG) ‡	-0.0642012	0.486024
3371	ABUW_1731 ←; ISAba13 (–) +9 bp; coding (327‑335/654 nt)	vfr →; Δ1 bp; coding (85/708 nt)	-0.0641466	0.486396
3911	vfr →; Δ1 bp; coding (85/708 nt)	ABUW_3017 ← / ← ggt; Δ1 bp; intergenic (‑132/+517)	-0.0641466	0.486396
4088	vfr →; Δ1 bp; coding (85/708 nt)	smpB →; ISAba1 (+) +9 bp; coding (169‑177/477 nt)	-0.0641466	0.486396
7223	vfr →; Δ1 bp; coding (85/708 nt)	ABUW_3824 ←; (T)5→6; coding (737/1212 nt)	-0.0641466	0.486396
7709	vfr →; Δ1 bp; coding (85/708 nt)	ABUW_3825 ←; ISAba13 (+) +9 bp; coding (1008‑1016/1254 nt)	-0.0641466	0.486396
8598	vfr →; Δ1 bp; coding (85/708 nt)	ABUW_3825 ←; ISAba1 (+) +9 bp; coding (229‑237/1254 nt)	-0.0641466	0.486396
9953	vfr →; Δ1 bp; coding (85/708 nt)	[repAci1]–ABUW_5014; Δ8,731 bp;	-0.0641466	0.486396
9192	ABUW_0027 →; Δ1 bp; coding (236/1290 nt)	[repAci6]–ABUW_4123; Δ83,610 bp;	-0.0636087	0.490066
9193	ABUW_0225 ←; ISAba13 (–) +9 bp; coding (37‑45/525 nt)	[repAci6]–ABUW_4123; Δ83,610 bp;	-0.0636087	0.490066
9195	ABUW_0381 →; ISAba13 (–) +9 bp; coding (983‑991/1848 nt)	[repAci6]–ABUW_4123; Δ83,610 bp;	-0.0636087	0.490066
9198	rplQ →; C→T; T37I (ACT→ATT)	[repAci6]–ABUW_4123; Δ83,610 bp;	-0.0636087	0.490066
9199	ABUW_0633 →; Δ2 bp; coding (147‑148/1239 nt)	[repAci6]–ABUW_4123; Δ83,610 bp;	-0.0636087	0.490066
9201	ABUW_0633 →; ISAba1 (–) +9 bp; coding (356‑364/1239 nt)	[repAci6]–ABUW_4123; Δ83,610 bp;	-0.0636087	0.490066
9202	ABUW_0633 →; ISAba125 (–) +3 bp; coding (499‑501/1239 nt)	[repAci6]–ABUW_4123; Δ83,610 bp;	-0.0636087	0.490066
9204	pilH →; G→A; W92* (TGG→TGA)	[repAci6]–ABUW_4123; Δ83,610 bp;	-0.0636087	0.490066
9206	ABUW_0885 →; T→A; T1913T (ACT→ACA)	[repAci6]–ABUW_4123; Δ83,610 bp;	-0.0636087	0.490066
9207	ABUW_0885 →; T→A; T2228T (ACT→ACA)	[repAci6]–ABUW_4123; Δ83,610 bp;	-0.0636087	0.490066
9208	ABUW_0885 →; A→T; V2367V (GTA→GTT)	[repAci6]–ABUW_4123; Δ83,610 bp;	-0.0636087	0.490066
9209	ABUW_0885 →; A→G; A2635A (GCA→GCG)	[repAci6]–ABUW_4123; Δ83,610 bp;	-0.0636087	0.490066
9210	ABUW_0885 →; A→G; L2636L (TTA→TTG)	[repAci6]–ABUW_4123; Δ83,610 bp;	-0.0636087	0.490066
9215	ABUW_0885 →; A→G; T2809T (ACA→ACG)	[repAci6]–ABUW_4123; Δ83,610 bp;	-0.0636087	0.490066
9217	ABUW_0944 →; C→T; P233L (CCG→CTG)	[repAci6]–ABUW_4123; Δ83,610 bp;	-0.0636087	0.490066
9218	pabC →; Δ10 bp; coding (609‑618/813 nt)	[repAci6]–ABUW_4123; Δ83,610 bp;	-0.0636087	0.490066
9219	ABUW_1042 →; A→C; K98Q (AAA→CAA)	[repAci6]–ABUW_4123; Δ83,610 bp;	-0.0636087	0.490066
9221	ABUW_1203 →; ISAba125 (+) +3 bp; coding (2020‑2022/2700 nt)	[repAci6]–ABUW_4123; Δ83,610 bp;	-0.0636087	0.490066
9224	ABUW_1385 ←; G→T; G188G (GGC→GGA)	[repAci6]–ABUW_4123; Δ83,610 bp;	-0.0636087	0.490066
9225	ABUW_1398 ← / ← ABUW_1399; C→G; intergenic (‑160/+35)	[repAci6]–ABUW_4123; Δ83,610 bp;	-0.0636087	0.490066
9226	ABUW_1399 ←; C→A; R22R (CGG→CGT)	[repAci6]–ABUW_4123; Δ83,610 bp;	-0.0636087	0.490066
9228	pepN → / → ABUW_1631; ISAba13 (–) +9 bp; intergenic (+52/‑491)	[repAci6]–ABUW_4123; Δ83,610 bp;	-0.0636087	0.490066
9232	[ABUW_1758]–ABUW_1764; Δ10,026 bp; ISAba13‑mediated	[repAci6]–ABUW_4123; Δ83,610 bp;	-0.0636087	0.490066
9233	[ABUW_1758]–ABUW_1764; Δ9,965 bp; ISAba13‑mediated	[repAci6]–ABUW_4123; Δ83,610 bp;	-0.0636087	0.490066
9235	gdhB2–ABUW_1764; Δ4,865 bp; ISAba13‑mediated	[repAci6]–ABUW_4123; Δ83,610 bp;	-0.0636087	0.490066
9236	[gdhB2]–ABUW_1764; Δ3,666 bp; ISAba13‑mediated	[repAci6]–ABUW_4123; Δ83,610 bp;	-0.0636087	0.490066
9238	[ABUW_1764]; Δ871 bp; ISAba13‑mediated	[repAci6]–ABUW_4123; Δ83,610 bp;	-0.0636087	0.490066
9240	ABUW_1764 ← / ← ABUW_1766; Δ555 bp; ISAba13‑mediated	[repAci6]–ABUW_4123; Δ83,610 bp;	-0.0636087	0.490066
9241	ABUW_1764 ← / ← ABUW_1766; (T)8→9; intergenic (‑537/+96)	[repAci6]–ABUW_4123; Δ83,610 bp;	-0.0636087	0.490066
9243	ABUW_1903 ←; ISAba13 (–) +9 bp; coding (38‑46/426 nt)	[repAci6]–ABUW_4123; Δ83,610 bp;	-0.0636087	0.490066
9246	adeS ←; C→A; D167Y (GAT→TAT)	[repAci6]–ABUW_4123; Δ83,610 bp;	-0.0636087	0.490066
9247	ABUW_1996 → / ← ABUW_1997; +C; intergenic (+200/+121)	[repAci6]–ABUW_4123; Δ83,610 bp;	-0.0636087	0.490066
9248	ABUW_1996 → / ← ABUW_1997; A→C; intergenic (+204/+117)	[repAci6]–ABUW_4123; Δ83,610 bp;	-0.0636087	0.490066
9249	ABUW_2032 ←; +T; coding (78/291 nt)	[repAci6]–ABUW_4123; Δ83,610 bp;	-0.0636087	0.490066
9253	ABUW_2169 →; (A)7→6; coding (198/888 nt)	[repAci6]–ABUW_4123; Δ83,610 bp;	-0.0636087	0.490066
9256	npdA → / → putP; (T)8→7; intergenic (+47/‑362)	[repAci6]–ABUW_4123; Δ83,610 bp;	-0.0636087	0.490066
9257	ABUW_2313 → / → ABUW_2314; +T; intergenic (+366/‑211)	[repAci6]–ABUW_4123; Δ83,610 bp;	-0.0636087	0.490066
9259	ABUW_2540 →; T→A; L102I (TTA→ATA)	[repAci6]–ABUW_4123; Δ83,610 bp;	-0.0636087	0.490066
9260	clpV ←; A→T; L12L (CTT→CTA)	[repAci6]–ABUW_4123; Δ83,610 bp;	-0.0636087	0.490066
9261	ABUW_2674 ← / ← ABUW_2675; T→A; intergenic (‑211/+279)	[repAci6]–ABUW_4123; Δ83,610 bp;	-0.0636087	0.490066
9264	vfr →; ISAba1 (+) +9 bp; coding (150‑158/708 nt)	[repAci6]–ABUW_4123; Δ83,610 bp;	-0.0636087	0.490066
9266	vfr →; G→A; R191Q (CGA→CAA)	[repAci6]–ABUW_4123; Δ83,610 bp;	-0.0636087	0.490066
9267	ABUW_2859 → / ← ABUW_2860; T→A; intergenic (+408/+6)	[repAci6]–ABUW_4123; Δ83,610 bp;	-0.0636087	0.490066
9270	ABUW_3037 ← / ← ABUW_3038; ISAba125 (+) +3 bp; intergenic (‑77/+174)	[repAci6]–ABUW_4123; Δ83,610 bp;	-0.0636087	0.490066
9274	ABUW_3193 ←; (A)5→6; coding (287/465 nt)	[repAci6]–ABUW_4123; Δ83,610 bp;	-0.0636087	0.490066
9275	add2 → / ← ABUW_3218; (AATAGAG)14→13; intergenic (+97/+145)	[repAci6]–ABUW_4123; Δ83,610 bp;	-0.0636087	0.490066
9278	ilvB ← / → ABUW_3358; A→C; intergenic (‑461/‑44)	[repAci6]–ABUW_4123; Δ83,610 bp;	-0.0636087	0.490066
9280	rne →; Δ13 bp; coding (2402‑2414/3333 nt)	[repAci6]–ABUW_4123; Δ83,610 bp;	-0.0636087	0.490066
9282	ABUW_3609 ←; ISAba125 (–) +3 bp; coding (101‑103/327 nt)	[repAci6]–ABUW_4123; Δ83,610 bp;	-0.0636087	0.490066
9285	ABUW_3609 ←; ISAba13 (+) +9 bp; coding (28‑36/327 nt)	[repAci6]–ABUW_4123; Δ83,610 bp;	-0.0636087	0.490066
9286	ABUW_3609 ← / ← ABUW_3610; ISAba125 (–) +3 bp; intergenic (‑10/+183)	[repAci6]–ABUW_4123; Δ83,610 bp;	-0.0636087	0.490066
9289	ABUW_3800 →; Δ1 bp; coding (560/1209 nt)	[repAci6]–ABUW_4123; Δ83,610 bp;	-0.0636087	0.490066
9293	lldP ← / → manB; A→C; intergenic (‑307/‑74)	[repAci6]–ABUW_4123; Δ83,610 bp;	-0.0636087	0.490066
9296	ABUW_3821 ←; ISAba1 (–) +9 bp; coding (1125‑1133/1176 nt)	[repAci6]–ABUW_4123; Δ83,610 bp;	-0.0636087	0.490066
9297	ABUW_3821 ←; ISAba1 (+) +9 bp; coding (655‑663/1176 nt)	[repAci6]–ABUW_4123; Δ83,610 bp;	-0.0636087	0.490066
9304	ABUW_3825 ←; (A)7→6; coding (1057/1254 nt)	[repAci6]–ABUW_4123; Δ83,610 bp;	-0.0636087	0.490066
9306	ABUW_3825 ←; ISAba13 (–) +9 bp; coding (746‑754/1254 nt)	[repAci6]–ABUW_4123; Δ83,610 bp;	-0.0636087	0.490066
9307	ABUW_3825 ←; ISAba125 (+) +3 bp; coding (695‑697/1254 nt)	[repAci6]–ABUW_4123; Δ83,610 bp;	-0.0636087	0.490066
9309	ABUW_3825 ←; ISAba13 (+) +9 bp; coding (398‑406/1254 nt)	[repAci6]–ABUW_4123; Δ83,610 bp;	-0.0636087	0.490066
9310	ABUW_3825 ←; ISAba13 (–) +9 bp; coding (323‑331/1254 nt)	[repAci6]–ABUW_4123; Δ83,610 bp;	-0.0636087	0.490066
9313	ABUW_3826 ←; (T)7→8; coding (268/1095 nt)	[repAci6]–ABUW_4123; Δ83,610 bp;	-0.0636087	0.490066
9314	ABUW_3826 ←; ISAba13 (–) +9 bp; coding (258‑266/1095 nt)	[repAci6]–ABUW_4123; Δ83,610 bp;	-0.0636087	0.490066
9315	ABUW_3827 ←; ISAba125 (–) +3 bp; coding (1177‑1179/1224 nt)	[repAci6]–ABUW_4123; Δ83,610 bp;	-0.0636087	0.490066
9453	[repAci6]–ABUW_4123; Δ83,610 bp;	ABUW_4045–ABUW_4087; Δ29,111 bp; ISAba125‑mediated	-0.0636087	0.490066
9590	[repAci6]–ABUW_4123; Δ83,610 bp;	ABUW_4046–ABUW_4064; Δ13,067 bp; between MITE	-0.0636087	0.490066
9728	[repAci6]–ABUW_4123; Δ83,610 bp;	ABUW_4067 → / → ABUW_4068; C→T; intergenic (+446/‑139)	-0.0636087	0.490066
10290	[repAci6]–ABUW_4123; Δ83,610 bp;	tyrS → / → ABUW_0015; +CTTTGGATT; intergenic (+171/‑676)	-0.0636087	0.490066
10577	[repAci6]–ABUW_4123; Δ83,610 bp;	ABUW_3609 ←; ISAba13 (–) +9 bp; coding (165‑173/327 nt)	-0.0636087	0.490066
10868	[repAci6]–ABUW_4123; Δ83,610 bp;	filE ←; Δ126 bp; coding (412‑537/1368 nt)	-0.0636087	0.490066
11015	[repAci6]–ABUW_4123; Δ83,610 bp;	filE ←; Δ144 bp; coding (529‑672/1368 nt)	-0.0636087	0.490066
11918	[repAci6]–ABUW_4123; Δ83,610 bp;	filE ←; (CGGTGCAGT)19→7; coding (313‑420/1368 nt)	-0.0636087	0.490066
12227	[repAci6]–ABUW_4123; Δ83,610 bp;	ABUW_2032 ←; T→C; Q29R (CAA→CGA)	-0.0636087	0.490066
12383	[repAci6]–ABUW_4123; Δ83,610 bp;	ABUW_0885 →; A→T; A2685A (GCA→GCT)	-0.0636087	0.490066
13017	[repAci6]–ABUW_4123; Δ83,610 bp;	ABUW_2433 ←; T→C; S107G (AGT→GGT) ‡	-0.0636087	0.490066
9287	ABUW_3609 ← / ← ABUW_3610; ISAba13 (+) +9 bp; intergenic (‑27/+160)	[repAci6]–ABUW_4123; Δ83,610 bp;	-0.0635959	0.490153
2765	adeS ←; C→A; G318V (GGC→GTC)	ABUW_2208 ←; ISAba13 (–) +9 bp; coding (170‑178/1470 nt)	-0.0628695	0.495133
9805	ABUW_2208 ←; ISAba13 (–) +9 bp; coding (170‑178/1470 nt)	ABUW_4087–ABUW_4089; Δ1,985 bp; between ISAba125	-0.0628695	0.495133
11333	Bf_form	filE ←; (CGGTGCAGT)19→6; coding (313‑429/1368 nt)	-0.0624856	0.497776
4039	ABUW_0885 →; A→T; V2799V (GTA→GTT)	smpB →; ISAba1 (+) +9 bp; coding (169‑177/477 nt)	0.0619611	0.501398
8549	ABUW_0885 →; A→T; V2799V (GTA→GTT)	ABUW_3825 ←; ISAba1 (+) +9 bp; coding (229‑237/1254 nt)	0.0619611	0.501398
3265	ABUW_0747 ← / → ABUW_0748; G→A; intergenic (‑98/‑30)	ABUW_2740 ← / → vfr; ISAba1 (+) +9 bp; intergenic (‑136/‑295)	-0.0619469	0.501496
7046	ABUW_0747 ← / → ABUW_0748; G→A; intergenic (‑98/‑30)	ABUW_3824 ←; ISAba13 (–) +9 bp; coding (779‑787/1212 nt)	-0.0619469	0.501496
7103	ABUW_2740 ← / → vfr; ISAba1 (+) +9 bp; intergenic (‑136/‑295)	ABUW_3824 ←; ISAba13 (–) +9 bp; coding (779‑787/1212 nt)	-0.0619469	0.501496
3246	BfCipro_cells	ABUW_2740 ← / → vfr; ISAba1 (+) +9 bp; intergenic (‑136/‑295)	-0.0615846	0.504006
2712	tyrS → / → ABUW_0015; (CTTTGGATT)10→11; intergenic (+257/‑590)	ABUW_2208 ←; ISAba13 (–) +9 bp; coding (170‑178/1470 nt)	-0.0615404	0.504313
2400	ABUW_1759–ABUW_1764; Δ8,706 bp; ISAba13‑mediated	ABUW_2055 →; G→A; R41H (CGT→CAT)	-0.0613139	0.505886
5323	ABUW_2055 →; G→A; R41H (CGT→CAT)	ABUW_3609 ←; ISAba13 (+) +9 bp; coding (70‑78/327 nt)	-0.0613139	0.505886
11682	ABUW_1759–ABUW_1764; Δ8,706 bp; ISAba13‑mediated	ABUW_0885 →; A→C; E2690A (GAG→GCG) ‡	-0.0612294	0.506474
11732	ABUW_3609 ←; ISAba13 (+) +9 bp; coding (70‑78/327 nt)	ABUW_0885 →; A→C; E2690A (GAG→GCG) ‡	-0.0612294	0.506474
6794	Bf_form	ABUW_3823 ←; +C; coding (82/615 nt)	0.0610089	0.508009
87	MIC_CIpro	czcA →; A→G; P389P (CCA→CCG)	-0.0610003	0.508069
114	MIC_CIpro	rplX →; A→G; K5E (AAA→GAA)	-0.0610003	0.508069
129	MIC_CIpro	rplX →; A→T; K6N (AAA→AAT)	-0.0610003	0.508069
1044	MIC_CIpro	ABUW_1489 →; C→T; A20V (GCA→GTA)	-0.0610003	0.508069
5263	MIC_Tet	ABUW_3609 ←; ISAba13 (+) +9 bp; coding (70‑78/327 nt)	-0.0605818	0.510989
7283	ABUW_0633 →; ISAba125 (+) +3 bp; coding (696‑698/1239 nt)	ABUW_3825 ←; ISAba13 (+) +9 bp; coding (1224‑1232/1254 nt)	-0.0605228	0.511402
7345	vfr →; ISAba1 (–) +9 bp; coding (405‑413/708 nt)	ABUW_3825 ←; ISAba13 (+) +9 bp; coding (1224‑1232/1254 nt)	-0.0605228	0.511402
7359	[ABUW_3448]; Δ141 bp;	ABUW_3825 ←; ISAba13 (+) +9 bp; coding (1224‑1232/1254 nt)	-0.0605228	0.511402
7372	ABUW_3804–[ABUW_3830]; Δ34,453 bp; ISAba13‑mediated	ABUW_3825 ←; ISAba13 (+) +9 bp; coding (1224‑1232/1254 nt)	-0.0605228	0.511402
7503	ABUW_3825 ←; ISAba13 (+) +9 bp; coding (1224‑1232/1254 nt)	ABUW_3825 ←; ISAba125 (+) +3 bp; coding (1170‑1172/1254 nt)	-0.0605228	0.511402
8507	ABUW_3825 ←; ISAba13 (+) +9 bp; coding (1224‑1232/1254 nt)	ABUW_3825 ←; ISAba13 (+) +9 bp; coding (240‑248/1254 nt)	-0.0605228	0.511402
11668	ABUW_1059 ← / → ABUW_1060; +C; intergenic (‑206/‑47)	ABUW_0885 →; A→C; E2690A (GAG→GCG) ‡	-0.0604611	0.511833
11297	ABUW_3825 ←; ISAba13 (+) +9 bp; coding (1224‑1232/1254 nt)	filE ←; Δ135 bp; coding (421‑555/1368 nt)	-0.0604485	0.511921
7363	ABUW_3609 ←; ISAba13 (–) +9 bp; coding (70‑78/327 nt)	ABUW_3825 ←; ISAba13 (+) +9 bp; coding (1224‑1232/1254 nt)	-0.0600504	0.514709
4959	MIC_CIpro	ABUW_3545; Δ166 bp;	-0.0592685	0.520208
12411	Bf_form	filE ←; (CGGTGCAGT)19→5; coding (313‑438/1368 nt)	0.0588732	0.523
7634	Bf_form	ABUW_3825 ←; ISAba13 (+) +9 bp; coding (1008‑1016/1254 nt)	-0.0585827	0.525057
11487	tyrS → / → ABUW_0015; (CTTTGGATT)10→11; intergenic (+257/‑590)	ABUW_0885 →; T→C; G1510G (GGT→GGC)	0.0585067	0.525595
3663	Bf_form	ABUW_2859 → / ← ABUW_2860; T→A; intergenic (+408/+6)	-0.0582719	0.527261
2858	Bf_form	ABUW_2313 → / → ABUW_2314; +T; intergenic (+366/‑211)	-0.0580085	0.529133
1137	MIC_CIpro	dnaX →; (GAACCT)23→22; coding (1363‑1368/2151 nt)	-0.0579902	0.529263
3294	ABUW_1759–ABUW_1764; Δ8,706 bp; ISAba13‑mediated	ABUW_2740 ← / → vfr; ISAba1 (+) +9 bp; intergenic (‑136/‑295)	-0.0570996	0.535618
5278	ABUW_0747 ← / → ABUW_0748; G→A; intergenic (‑98/‑30)	ABUW_3609 ←; ISAba13 (+) +9 bp; coding (70‑78/327 nt)	-0.0570996	0.535618
5335	ABUW_2740 ← / → vfr; ISAba1 (+) +9 bp; intergenic (‑136/‑295)	ABUW_3609 ←; ISAba13 (+) +9 bp; coding (70‑78/327 nt)	-0.0570996	0.535618
7125	ABUW_3609 ←; ISAba13 (+) +9 bp; coding (70‑78/327 nt)	ABUW_3824 ←; ISAba13 (–) +9 bp; coding (779‑787/1212 nt)	-0.0570996	0.535618
310	MIC_Tet	ABUW_0885 →; T→A; T1913T (ACT→ACA)	-0.0570307	0.536111
335	MIC_Tet	ABUW_0885 →; T→A; T2228T (ACT→ACA)	-0.0570307	0.536111
676	MIC_Tet	pabC →; Δ10 bp; coding (609‑618/813 nt)	-0.0570307	0.536111
790	MIC_Tet	ABUW_1203 →; ISAba125 (+) +3 bp; coding (2020‑2022/2700 nt)	-0.0570307	0.536111
913	MIC_Tet	ABUW_1385 ←; G→T; G188G (GGC→GGA)	-0.0570307	0.536111
1000	MIC_Tet	ABUW_1399 ←; C→A; R22R (CGG→CGT)	-0.0570307	0.536111
2288	MIC_Tet	ABUW_2032 ←; +T; coding (78/291 nt)	-0.0570307	0.536111
2495	MIC_Tet	ABUW_2157 ← / → ABUW_2158; +A; intergenic (‑147/‑118)	-0.0570307	0.536111
2638	MIC_Tet	ABUW_2208 ←; G→A; A342V (GCA→GTA)	-0.0570307	0.536111
2785	MIC_Tet	npdA → / → putP; (T)8→7; intergenic (+47/‑362)	-0.0570307	0.536111
3413	MIC_Tet	vfr →; ISAba1 (+) +9 bp; coding (150‑158/708 nt)	-0.0570307	0.536111
3665	MIC_Tet	ABUW_2859 → / ← ABUW_2860; T→A; intergenic (+408/+6)	-0.0570307	0.536111
3926	MIC_Tet	ABUW_3037 ← / ← ABUW_3038; ISAba125 (+) +3 bp; intergenic (‑77/+174)	-0.0570307	0.536111
4288	MIC_Tet	ABUW_3193 ←; (A)5→6; coding (287/465 nt)	-0.0570307	0.536111
4381	MIC_Tet	add2 → / ← ABUW_3218; (AATAGAG)14→13; intergenic (+97/+145)	-0.0570307	0.536111
4861	MIC_Tet	rne →; Δ13 bp; coding (2402‑2414/3333 nt)	-0.0570307	0.536111
5060	MIC_Tet	ABUW_3609 ←; ISAba125 (–) +3 bp; coding (101‑103/327 nt)	-0.0570307	0.536111
5366	MIC_Tet	ABUW_3609 ←; ISAba13 (+) +9 bp; coding (28‑36/327 nt)	-0.0570307	0.536111
6680	MIC_Tet	ABUW_3821 ←; ISAba1 (+) +9 bp; coding (655‑663/1176 nt)	-0.0570307	0.536111
7760	MIC_Tet	ABUW_3825 ←; ISAba13 (–) +9 bp; coding (746‑754/1254 nt)	-0.0570307	0.536111
8921	MIC_Tet	ABUW_3827 ←; ISAba125 (–) +3 bp; coding (1177‑1179/1224 nt)	-0.0570307	0.536111
9326	MIC_Tet	ABUW_4045–ABUW_4087; Δ29,111 bp; ISAba125‑mediated	-0.0570307	0.536111
9463	MIC_Tet	ABUW_4046–ABUW_4064; Δ13,067 bp; between MITE	-0.0570307	0.536111
12413	MIC_Tet	filE ←; (CGGTGCAGT)19→5; coding (313‑438/1368 nt)	-0.0570307	0.536111
12890	MIC_Tet	ABUW_2433 ←; T→C; S107G (AGT→GGT) ‡	-0.0570307	0.536111
10741	MIC_Tet	filE ←; Δ126 bp; coding (412‑537/1368 nt)	-0.0570307	0.536111
11335	MIC_Tet	filE ←; (CGGTGCAGT)19→6; coding (313‑429/1368 nt)	-0.0570307	0.536111
11945	MIC_Tet	filE ←; (CGGTGCAGT)19→9; coding (313‑402/1368 nt)	-0.0570307	0.536111
12100	MIC_Tet	ABUW_2032 ←; T→C; Q29R (CAA→CGA)	-0.0570307	0.536111
12730	MIC_Tet	filE ←; Δ135 bp; coding (403‑537/1368 nt)	-0.0570307	0.536111
3273	ABUW_0885 →; C→T; D2642D (GAC→GAT)	ABUW_2740 ← / → vfr; ISAba1 (+) +9 bp; intergenic (‑136/‑295)	-0.0567312	0.538257
9214	ABUW_0885 →; A→T; V2799V (GTA→GTT)	[repAci6]–ABUW_4123; Δ83,610 bp;	-0.0566383	0.538924
26	Bf_cells	Bf_form	0.0564204	0.540489
766	ABUW_0747 ← / → ABUW_0748; G→A; intergenic (‑98/‑30)	ABUW_1059 ← / → ABUW_1060; +C; intergenic (‑206/‑47)	-0.0563831	0.540757
3280	ABUW_1059 ← / → ABUW_1060; +C; intergenic (‑206/‑47)	ABUW_2740 ← / → vfr; ISAba1 (+) +9 bp; intergenic (‑136/‑295)	-0.0563831	0.540757
7061	ABUW_1059 ← / → ABUW_1060; +C; intergenic (‑206/‑47)	ABUW_3824 ←; ISAba13 (–) +9 bp; coding (779‑787/1212 nt)	-0.0563831	0.540757
30	R2	MIC_CIpro	-0.0561322	0.542563
31	R3	MIC_CIpro	-0.0561322	0.542563
2751	ABUW_1731 ←; ISAba13 (–) +9 bp; coding (327‑335/654 nt)	ABUW_2208 ←; ISAba13 (–) +9 bp; coding (170‑178/1470 nt)	-0.0559893	0.543593
2766	adeS ←; C→T; G318D (GGC→GAC)	ABUW_2208 ←; ISAba13 (–) +9 bp; coding (170‑178/1470 nt)	-0.0559893	0.543593
3903	ABUW_2208 ←; ISAba13 (–) +9 bp; coding (170‑178/1470 nt)	ABUW_3017 ← / ← ggt; Δ1 bp; intergenic (‑132/+517)	-0.0559893	0.543593
4080	ABUW_2208 ←; ISAba13 (–) +9 bp; coding (170‑178/1470 nt)	smpB →; ISAba1 (+) +9 bp; coding (169‑177/477 nt)	-0.0559893	0.543593
7215	ABUW_2208 ←; ISAba13 (–) +9 bp; coding (170‑178/1470 nt)	ABUW_3824 ←; (T)5→6; coding (737/1212 nt)	-0.0559893	0.543593
7701	ABUW_2208 ←; ISAba13 (–) +9 bp; coding (170‑178/1470 nt)	ABUW_3825 ←; ISAba13 (+) +9 bp; coding (1008‑1016/1254 nt)	-0.0559893	0.543593
8590	ABUW_2208 ←; ISAba13 (–) +9 bp; coding (170‑178/1470 nt)	ABUW_3825 ←; ISAba1 (+) +9 bp; coding (229‑237/1254 nt)	-0.0559893	0.543593
11561	vfr →; ISAba1 (–) +9 bp; coding (405‑413/708 nt)	ABUW_0885 →; T→C; G1510G (GGT→GGC)	-0.0557518	0.545306
11588	ABUW_3804–[ABUW_3830]; Δ34,453 bp; ISAba13‑mediated	ABUW_0885 →; T→C; G1510G (GGT→GGC)	-0.0557518	0.545306
11599	ABUW_3825 ←; ISAba125 (+) +3 bp; coding (1170‑1172/1254 nt)	ABUW_0885 →; T→C; G1510G (GGT→GGC)	-0.0557518	0.545306
11607	ABUW_3825 ←; ISAba13 (+) +9 bp; coding (240‑248/1254 nt)	ABUW_0885 →; T→C; G1510G (GGT→GGC)	-0.0557518	0.545306
2410	adeS ←; C→A; G318V (GGC→GTC)	ABUW_2055 →; G→A; R41H (CGT→CAT)	-0.0557278	0.545479
9800	ABUW_2055 →; G→A; R41H (CGT→CAT)	ABUW_4087–ABUW_4089; Δ1,985 bp; between ISAba125	-0.0557278	0.545479
11627	filE ←; Δ135 bp; coding (421‑555/1368 nt)	ABUW_0885 →; T→C; G1510G (GGT→GGC)	-0.0556835	0.5458
11692	adeS ←; C→A; G318V (GGC→GTC)	ABUW_0885 →; A→C; E2690A (GAG→GCG) ‡	-0.055651	0.546034
11769	ABUW_4087–ABUW_4089; Δ1,985 bp; between ISAba125	ABUW_0885 →; A→C; E2690A (GAG→GCG) ‡	-0.055651	0.546034
551	ABUW_0633 →; ISAba125 (+) +3 bp; coding (696‑698/1239 nt)	ABUW_0885 →; A→T; V2799V (GTA→GTT)	-0.0554044	0.547817
3520	ABUW_0885 →; A→T; V2799V (GTA→GTT)	vfr →; ISAba1 (–) +9 bp; coding (405‑413/708 nt)	-0.0554044	0.547817
4787	ABUW_0885 →; A→T; V2799V (GTA→GTT)	[ABUW_3448]; Δ141 bp;	-0.0554044	0.547817
6139	ABUW_0885 →; A→T; V2799V (GTA→GTT)	ABUW_3804–[ABUW_3830]; Δ34,453 bp; ISAba13‑mediated	-0.0554044	0.547817
11209	ABUW_0885 →; A→T; V2799V (GTA→GTT)	filE ←; Δ135 bp; coding (421‑555/1368 nt)	-0.0553364	0.548309
11579	ABUW_3609 ←; ISAba13 (–) +9 bp; coding (70‑78/327 nt)	ABUW_0885 →; T→C; G1510G (GGT→GGC)	-0.0553167	0.548452
3344	ABUW_0633 →; ISAba125 (+) +3 bp; coding (696‑698/1239 nt)	vfr →; Δ1 bp; coding (85/708 nt)	-0.0553147	0.548467
3569	vfr →; Δ1 bp; coding (85/708 nt)	vfr →; ISAba1 (–) +9 bp; coding (405‑413/708 nt)	-0.0553147	0.548467
4836	vfr →; Δ1 bp; coding (85/708 nt)	[ABUW_3448]; Δ141 bp;	-0.0553147	0.548467
6188	vfr →; Δ1 bp; coding (85/708 nt)	ABUW_3804–[ABUW_3830]; Δ34,453 bp; ISAba13‑mediated	-0.0553147	0.548467
7464	vfr →; Δ1 bp; coding (85/708 nt)	ABUW_3825 ←; ISAba125 (+) +3 bp; coding (1170‑1172/1254 nt)	-0.0553147	0.548467
8468	vfr →; Δ1 bp; coding (85/708 nt)	ABUW_3825 ←; ISAba13 (+) +9 bp; coding (240‑248/1254 nt)	-0.0553147	0.548467
11258	vfr →; Δ1 bp; coding (85/708 nt)	filE ←; Δ135 bp; coding (421‑555/1368 nt)	-0.0552468	0.548958
5185	ABUW_0885 →; A→T; V2799V (GTA→GTT)	ABUW_3609 ←; ISAba13 (–) +9 bp; coding (70‑78/327 nt)	-0.054972	0.550951
386	Bf_form	ABUW_0885 →; A→G; A2635A (GCA→GCG)	-0.0548961	0.551501
414	Bf_form	ABUW_0885 →; A→G; L2636L (TTA→TTG)	-0.0548961	0.551501
3355	ABUW_0885 →; A→T; V2799V (GTA→GTT)	vfr →; Δ1 bp; coding (85/708 nt)	-0.05463	0.553435
2357	tyrS → / → ABUW_0015; (CTTTGGATT)10→11; intergenic (+257/‑590)	ABUW_2055 →; G→A; R41H (CGT→CAT)	-0.0545498	0.554019
4473	Bf_form	ABUW_3278 →; Δ3 bp; coding (23‑25/261 nt)	-0.0543814	0.555244
44	Bf_form	MIC_Tet	0.0543531	0.55545
5787	MIC_CIpro	ABUW_3800 →; Δ1 bp; coding (560/1209 nt)	-0.0536014	0.56094
10887	MIC_CIpro	filE ←; Δ144 bp; coding (529‑672/1368 nt)	-0.0536014	0.56094
11059	ABUW_0885 →; C→T; D2642D (GAC→GAT)	filE ←; Δ117 bp; coding (412‑528/1368 nt)	-0.0534934	0.561731
511	ABUW_0381 →; ISAba13 (–) +9 bp; coding (983‑991/1848 nt)	ABUW_0885 →; C→T; D2642D (GAC→GAT)	-0.0534934	0.561731
514	rplQ →; C→T; T37I (ACT→ATT)	ABUW_0885 →; C→T; D2642D (GAC→GAT)	-0.0534934	0.561731
515	ABUW_0633 →; Δ2 bp; coding (147‑148/1239 nt)	ABUW_0885 →; C→T; D2642D (GAC→GAT)	-0.0534934	0.561731
516	ABUW_0633 →; (A)5→4; coding (236/1239 nt)	ABUW_0885 →; C→T; D2642D (GAC→GAT)	-0.0534934	0.561731
517	ABUW_0633 →; ISAba1 (–) +9 bp; coding (356‑364/1239 nt)	ABUW_0885 →; C→T; D2642D (GAC→GAT)	-0.0534934	0.561731
518	ABUW_0633 →; ISAba125 (–) +3 bp; coding (499‑501/1239 nt)	ABUW_0885 →; C→T; D2642D (GAC→GAT)	-0.0534934	0.561731
520	pilH →; G→A; W92* (TGG→TGA)	ABUW_0885 →; C→T; D2642D (GAC→GAT)	-0.0534934	0.561731
523	ABUW_0885 →; T→A; T2228T (ACT→ACA)	ABUW_0885 →; C→T; D2642D (GAC→GAT)	-0.0534934	0.561731
527	ABUW_0885 →; G→A; P2638P (CCG→CCA)	ABUW_0885 →; C→T; D2642D (GAC→GAT)	-0.0534934	0.561731
528	ABUW_0885 →; 2 bp→GC; coding (7920‑7921/14043 nt)	ABUW_0885 →; C→T; D2642D (GAC→GAT)	-0.0534934	0.561731
594	ABUW_0885 →; C→T; D2642D (GAC→GAT)	ABUW_0885 →; A→G; T2809T (ACA→ACG)	-0.0534934	0.561731
663	ABUW_0885 →; C→T; D2642D (GAC→GAT)	ABUW_0944 →; C→T; P233L (CCG→CTG)	-0.0534934	0.561731
699	ABUW_0885 →; C→T; D2642D (GAC→GAT)	pabC →; Δ10 bp; coding (609‑618/813 nt)	-0.0534934	0.561731
736	ABUW_0885 →; C→T; D2642D (GAC→GAT)	ABUW_1042 →; A→C; K98Q (AAA→CAA)	-0.0534934	0.561731
936	ABUW_0885 →; C→T; D2642D (GAC→GAT)	ABUW_1385 ←; G→T; G188G (GGC→GGA)	-0.0534934	0.561731
979	ABUW_0885 →; C→T; D2642D (GAC→GAT)	ABUW_1398 ← / ← ABUW_1399; C→G; intergenic (‑160/+35)	-0.0534934	0.561731
1023	ABUW_0885 →; C→T; D2642D (GAC→GAT)	ABUW_1399 ←; C→A; R22R (CGG→CGT)	-0.0534934	0.561731
1114	ABUW_0885 →; C→T; D2642D (GAC→GAT)	pepN → / → ABUW_1631; ISAba13 (–) +9 bp; intergenic (+52/‑491)	-0.0534934	0.561731
1308	ABUW_0885 →; C→T; D2642D (GAC→GAT)	[ABUW_1758]–ABUW_1764; Δ10,026 bp; ISAba13‑mediated	-0.0534934	0.561731
1464	ABUW_0885 →; C→T; D2642D (GAC→GAT)	gdhB2–ABUW_1764; Δ4,865 bp; ISAba13‑mediated	-0.0534934	0.561731
1518	ABUW_0885 →; C→T; D2642D (GAC→GAT)	[gdhB2]–ABUW_1764; Δ3,666 bp; ISAba13‑mediated	-0.0534934	0.561731
1629	ABUW_0885 →; C→T; D2642D (GAC→GAT)	[ABUW_1764]; Δ871 bp; ISAba13‑mediated	-0.0534934	0.561731
1686	ABUW_0885 →; C→T; D2642D (GAC→GAT)	[ABUW_1764]; Δ639 bp; ISAba13‑mediated	-0.0534934	0.561731
1803	ABUW_0885 →; C→T; D2642D (GAC→GAT)	ABUW_1764 ← / ← ABUW_1766; (T)8→9; intergenic (‑537/+96)	-0.0534934	0.561731
2178	ABUW_0885 →; C→T; D2642D (GAC→GAT)	ABUW_1996 → / ← ABUW_1997; +C; intergenic (+200/+121)	-0.0534934	0.561731
2244	ABUW_0885 →; C→T; D2642D (GAC→GAT)	ABUW_1996 → / ← ABUW_1997; A→C; intergenic (+204/+117)	-0.0534934	0.561731
2311	ABUW_0885 →; C→T; D2642D (GAC→GAT)	ABUW_2032 ←; +T; coding (78/291 nt)	-0.0534934	0.561731
2448	ABUW_0885 →; C→T; D2642D (GAC→GAT)	ABUW_2056 →; (G)7→8; coding (597/978 nt)	-0.0534934	0.561731
2518	ABUW_0885 →; C→T; D2642D (GAC→GAT)	ABUW_2157 ← / → ABUW_2158; +A; intergenic (‑147/‑118)	-0.0534934	0.561731
2589	ABUW_0885 →; C→T; D2642D (GAC→GAT)	ABUW_2169 →; (A)7→6; coding (198/888 nt)	-0.0534934	0.561731
2661	ABUW_0885 →; C→T; D2642D (GAC→GAT)	ABUW_2208 ←; G→A; A342V (GCA→GTA)	-0.0534934	0.561731
2883	ABUW_0885 →; C→T; D2642D (GAC→GAT)	ABUW_2313 → / → ABUW_2314; +T; intergenic (+366/‑211)	-0.0534934	0.561731
2959	ABUW_0885 →; C→T; D2642D (GAC→GAT)	ABUW_2522 ←; G→T; H2N (CAC→AAC)	-0.0534934	0.561731
3114	ABUW_0885 →; C→T; D2642D (GAC→GAT)	clpV ←; A→T; L12L (CTT→CTA)	-0.0534934	0.561731
3193	ABUW_0885 →; C→T; D2642D (GAC→GAT)	ABUW_2674 ← / ← ABUW_2675; T→A; intergenic (‑211/+279)	-0.0534934	0.561731
3436	ABUW_0885 →; C→T; D2642D (GAC→GAT)	vfr →; ISAba1 (+) +9 bp; coding (150‑158/708 nt)	-0.0534934	0.561731
3603	ABUW_0885 →; C→T; D2642D (GAC→GAT)	vfr →; G→A; R191Q (CGA→CAA)	-0.0534934	0.561731
3688	ABUW_0885 →; C→T; D2642D (GAC→GAT)	ABUW_2859 → / ← ABUW_2860; T→A; intergenic (+408/+6)	-0.0534934	0.561731
3949	ABUW_0885 →; C→T; D2642D (GAC→GAT)	ABUW_3037 ← / ← ABUW_3038; ISAba125 (+) +3 bp; intergenic (‑77/+174)	-0.0534934	0.561731
4219	ABUW_0885 →; C→T; D2642D (GAC→GAT)	ABUW_3189 → / → ABUW_3190; A→C; intergenic (+140/‑147)	-0.0534934	0.561731
4311	ABUW_0885 →; C→T; D2642D (GAC→GAT)	ABUW_3193 ←; (A)5→6; coding (287/465 nt)	-0.0534934	0.561731
4404	ABUW_0885 →; C→T; D2642D (GAC→GAT)	add2 → / ← ABUW_3218; (AATAGAG)14→13; intergenic (+97/+145)	-0.0534934	0.561731
4498	ABUW_0885 →; C→T; D2642D (GAC→GAT)	ABUW_3278 →; Δ3 bp; coding (23‑25/261 nt)	-0.0534934	0.561731
4593	ABUW_0885 →; C→T; D2642D (GAC→GAT)	rpmI ←; +GGAT; coding (118/195 nt)	-0.0534934	0.561731
4689	ABUW_0885 →; C→T; D2642D (GAC→GAT)	ilvB ← / → ABUW_3358; A→C; intergenic (‑461/‑44)	-0.0534934	0.561731
4884	ABUW_0885 →; C→T; D2642D (GAC→GAT)	rne →; Δ13 bp; coding (2402‑2414/3333 nt)	-0.0534934	0.561731
5389	ABUW_0885 →; C→T; D2642D (GAC→GAT)	ABUW_3609 ←; ISAba13 (+) +9 bp; coding (28‑36/327 nt)	-0.0534934	0.561731
5493	ABUW_0885 →; C→T; D2642D (GAC→GAT)	ABUW_3609 ← / ← ABUW_3610; ISAba125 (–) +3 bp; intergenic (‑10/+183)	-0.0534934	0.561731
5919	ABUW_0885 →; C→T; D2642D (GAC→GAT)	ABUW_3800 →; (A)6→5; coding (659/1209 nt)	-0.0534934	0.561731
6028	ABUW_0885 →; C→T; D2642D (GAC→GAT)	ABUW_3800 →; A→C; I254L (ATT→CTT)	-0.0534934	0.561731
6249	ABUW_0885 →; C→T; D2642D (GAC→GAT)	lldP ← / → manB; A→C; intergenic (‑307/‑74)	-0.0534934	0.561731
6474	ABUW_0885 →; C→T; D2642D (GAC→GAT)	ABUW_3820 ←; C→G; R301P (CGT→CCT)	-0.0534934	0.561731
6588	ABUW_0885 →; C→T; D2642D (GAC→GAT)	ABUW_3821 ←; ISAba1 (–) +9 bp; coding (1125‑1133/1176 nt)	-0.0534934	0.561731
6703	ABUW_0885 →; C→T; D2642D (GAC→GAT)	ABUW_3821 ←; ISAba1 (+) +9 bp; coding (655‑663/1176 nt)	-0.0534934	0.561731
6936	ABUW_0885 →; C→T; D2642D (GAC→GAT)	ABUW_3823 ←; ISAba13 (–) +9 bp; coding (55‑63/615 nt)	-0.0534934	0.561731
8034	ABUW_0885 →; C→T; D2642D (GAC→GAT)	ABUW_3825 ←; ISAba13 (+) +9 bp; coding (498‑506/1254 nt)	-0.0534934	0.561731
8161	ABUW_0885 →; C→T; D2642D (GAC→GAT)	ABUW_3825 ←; ISAba13 (+) +9 bp; coding (398‑406/1254 nt)	-0.0534934	0.561731
8289	ABUW_0885 →; C→T; D2642D (GAC→GAT)	ABUW_3825 ←; ISAba13 (–) +9 bp; coding (323‑331/1254 nt)	-0.0534934	0.561731
8679	ABUW_0885 →; C→T; D2642D (GAC→GAT)	ABUW_3826 ←; (T)7→8; coding (268/1095 nt)	-0.0534934	0.561731
8811	ABUW_0885 →; C→T; D2642D (GAC→GAT)	ABUW_3826 ←; ISAba13 (–) +9 bp; coding (258‑266/1095 nt)	-0.0534934	0.561731
8944	ABUW_0885 →; C→T; D2642D (GAC→GAT)	ABUW_3827 ←; ISAba125 (–) +3 bp; coding (1177‑1179/1224 nt)	-0.0534934	0.561731
9624	ABUW_0885 →; C→T; D2642D (GAC→GAT)	ABUW_4067 → / → ABUW_4068; C→T; intergenic (+446/‑139)	-0.0534934	0.561731
10044	ABUW_0885 →; C→T; D2642D (GAC→GAT)	ABUW_3825 ←; +GC :: ISAba125 (+) +1 bp; coding (747/1254 nt)	-0.0534934	0.561731
10186	ABUW_0885 →; C→T; D2642D (GAC→GAT)	tyrS → / → ABUW_0015; +CTTTGGATT; intergenic (+171/‑676)	-0.0534934	0.561731
10329	ABUW_0885 →; C→T; D2642D (GAC→GAT)	ABUW_3830 ←; Δ1 bp; coding (890/1275 nt)	-0.0534934	0.561731
10473	ABUW_0885 →; C→T; D2642D (GAC→GAT)	ABUW_3609 ←; ISAba13 (–) +9 bp; coding (165‑173/327 nt)	-0.0534934	0.561731
10618	ABUW_0885 →; C→T; D2642D (GAC→GAT)	ABUW_1880 ←; T→C; K238K (AAA→AAG)	-0.0534934	0.561731
11358	ABUW_0885 →; C→T; D2642D (GAC→GAT)	filE ←; (CGGTGCAGT)19→6; coding (313‑429/1368 nt)	-0.0534934	0.561731
11814	ABUW_0885 →; C→T; D2642D (GAC→GAT)	filE ←; (CGGTGCAGT)19→7; coding (313‑420/1368 nt)	-0.0534934	0.561731
11968	ABUW_0885 →; C→T; D2642D (GAC→GAT)	filE ←; (CGGTGCAGT)19→9; coding (313‑402/1368 nt)	-0.0534934	0.561731
12279	ABUW_0885 →; C→T; D2642D (GAC→GAT)	ABUW_0885 →; A→T; A2685A (GCA→GCT)	-0.0534934	0.561731
12436	ABUW_0885 →; C→T; D2642D (GAC→GAT)	filE ←; (CGGTGCAGT)19→5; coding (313‑438/1368 nt)	-0.0534934	0.561731
12594	ABUW_0885 →; C→T; D2642D (GAC→GAT)	filE ←; (CGGTGCAGT)19→4; coding (313‑447/1368 nt)	-0.0534934	0.561731
12753	ABUW_0885 →; C→T; D2642D (GAC→GAT)	filE ←; Δ135 bp; coding (403‑537/1368 nt)	-0.0534934	0.561731
4104	MIC_CIpro	ABUW_3181 ←; T→G; S162R (AGT→CGT)	-0.0534383	0.562134
5680	MIC_CIpro	ABUW_3609 ← / ← ABUW_3610; ISAba13 (–) +9 bp; intergenic (‑103/+84)	-0.0534383	0.562134
6337	MIC_CIpro	ABUW_3820 ←; Δ2 bp; coding (1429‑1430/1875 nt)	-0.0534383	0.562134
12254	Bf_form	ABUW_0885 →; A→T; A2685A (GCA→GCT)	-0.0533759	0.562592
[truncated: 11,042 more rows]
