# Supplementary material for: Rapid microevolution of biofilm cells in response to antibiotics
Source: NPJ Biofilms Microbiomes. 2019 Nov 6;5:34. doi: 10.1038/s41522-019-0108-3 (PMC6834608; doi:10.1038/s41522-019-0108-3)
Supplement: Supplementary file 4 — Dataset 3 [file 41522_2019_108_MOESM4_ESM.xlsx]

## Sheet: legend
Supplementary Data 3. RNA sequencing results showing differential expression of genes (p adj < 0.05) in biofilm samples: B (antibiotic-free biofilm), BC (ciprofloxacin-exposed biofilm), and BT (tetracycline-exposed biofilm) when compared to stationary phase planktonic cultures (/P); or in antibiotic-exposed samples BC and BT when compared to antibiotic-free biofilms (/B).

## Sheet: RNA-Seq Transcriptomics
							Expression (Log2 (fold change), p adj<0.05)
Locus tag	Gene name	Product	Location	Strand	Length	PID	B/P	CB/P	TB/P	CB/B	TB/B
ABUW_0001	dnaA	chromosomal replication initiator protein DnaA	95..1492	+	1398	AKA29801.1			0.856651
ABUW_0002	dnaN	DNA polymerase III, beta subunit	1590..2738	+	1149	AKA29802.1		1.70356	0.969561
ABUW_0003	recF	DNA replication, recombination and repair protein	2753..3835	+	1083	AKA29803.1			0.947227
ABUW_0004	gyrB	DNA gyrase, B subunit	3888..6356	+	2469	AKA29804.1		0.814241
ABUW_0005	-	cytochrome b562	6394..6786	+	393	AKA29805.1
ABUW_0006	-	DedA family protein	6870..7427	-	558	AKA29806.1
ABUW_0007	-	ABC transporter, ATP-binding protein	7678..9609	-	1932	AKA29807.1	1.62998	1.93605	1.65582
ABUW_0008	-	RND type efflux pump	9866..10870	+	1005	AKA29808.1
ABUW_0009	-	RND type efflux pump	11126..12133	+	1008	AKA29809.1
ABUW_0010	adeT	RND type efflux pump	12476..13480	+	1005	AKA29810.1		1.77975
ABUW_0011	-	iron-sulfur cluster assembly accessory protein	13605..13940	+	336	AKA29811.1
ABUW_0012	-	epoxide hydrolase	13998..14843	-	846	AKA29812.1			0.777433
ABUW_0013	anmK	anhydro-N-acetylmuramic acid kinase	14971..16098	-	1128	AKA29813.1		1.38826	0.954007
ABUW_0014	tyrS	tyrosyl-tRNA synthetase	16160..17392	+	1233	AKA29814.1	1.63497	2.13613	1.39892
ABUW_0020	-	glutathione S-transferase	23706..24305	+	600	AKA29815.1
ABUW_0021	-	hypothetical protein	24363..25055	-	693	AKA29816.1	-1.49527	-1.32514
ABUW_0022	-	sodium-and chloride-dependent transporter	25685..27163	+	1479	AKA29817.1	-2.493	-1.58458	-2.00159
ABUW_0023	-	putative methionine/alanine importer small subunit,hypothetical protein	27176..27319	+	144	AKA29818.1	-5.27451	-5.43151	-3.85096
ABUW_0024	sun	ribosomal RNA small subunit methyltransferase B	27363..28667	-	1305	AKA29819.1	-3.35235	-3.2116	-2.9784
ABUW_0025	fmt	methionyl-tRNA formyltransferase	28664..29626	-	963	AKA29820.1	1.36685	1.91426	1.38432
ABUW_0026	ilvD	dihydroxy-acid dehydratase	29975..31804	+	1830	AKA29821.1	1.18051	1.60781	1.14002
ABUW_0027	-	hypothetical protein	32118..33407	+	1290	AKA29822.1		0.928352
ABUW_0028	-	hypothetical protein	33507..34217	+	711	AKA29823.1
ABUW_0029	-	transcriptional regulator, LysR family	34226..35116	-	891	AKA29824.1
ABUW_0030	-	uracil-xanthine permease	35196..36491	-	1296	AKA29825.1		1.08118
ABUW_0031	ppc	phosphoenolpyruvate carboxylase	36792..39476	-	2685	AKA29826.1			-1.1296	1.13419
ABUW_0032	-	hypothetical protein	39518..39634	-	117	AKA29827.1		1.50126		1.06759
ABUW_0033	-	transcriptional regulator, TetR family	39647..40270	-	624	AKA29828.1		0.869356
ABUW_0034	-	secretion protein HlyD	40420..41520	+	1101	AKA29829.1		2.10877		1.469
ABUW_0035	-	RND efflux transporter	41523..44648	+	3126	AKA29830.1		1.57353		1.33237
ABUW_0036	-	hypothetical protein	44788..45165	+	378	AKA29831.1		1.43456		0.967748
ABUW_0037	dnaJ	chaperone protein DnaJ	45270..46382	+	1113	AKA29832.1
ABUW_0038	-	hypothetical protein	46497..46847	-	351	AKA29833.1			2.78593		2.38744
ABUW_0039	dapB	dihydrodipicolinate reductase	47032..47853	+	822	AKA29834.1		1.09998
ABUW_0040	-	hypothetical protein	47905..48558	+	654	AKA29835.1
ABUW_0041	-	major facilitator family transporter	48599..49789	-	1191	AKA29836.1	4.79671		3.68975	-4.16665
ABUW_0042	alrA	aldo/keto reductase	49794..50597	-	804	AKA29837.1	4.99227		4.23927	-4.64153
ABUW_0043	-	transcriptional regulator, LysR family	50718..51620	+	903	AKA29838.1	1.35034			-1.2271
ABUW_0044	-	hypothetical protein	51604..51978	-	375	AKA29839.1	-2.04494	-1.3931	-2.16277
ABUW_0045	-	transcriptional regulator, GntR family	52069..53493	+	1425	AKA29840.1
ABUW_0046	-	hypothetical protein	53496..54524	-	1029	AKA29841.1	1.37444	1.59322
ABUW_0047	tag	DNA-3-methyladenine glycosylase 1	54563..55123	-	561	AKA29842.1	1.55783	1.66923
ABUW_0048	-	hypothetical protein	55154..55399	-	246	AKA29843.1		1.07545
ABUW_0049	-	peptidase	55409..55945	-	537	AKA29844.1	1.14486	1.6384
ABUW_0050	mutY	A/G-specific adenine glycosylase	55993..57027	-	1035	AKA29845.1	1.57845	2.01446
ABUW_0051	-	histidine triad protein	57168..57530	-	363	AKA29846.1		1.37435		1.50342
ABUW_0052	-	dienelactone hydrolase	57715..58452	-	738	AKA29847.1				1.11932
ABUW_0053	-	UPF0391 membrane protein	58624..58782	-	159	AKA29848.1	-6.49968	-6.53327	-5.59721
ABUW_0054	-	hypothetical protein	58977..59435	+	459	AKA29849.1
ABUW_0055	-	glucose sorbosone dehydrogenase	59548..60717	+	1170	AKA29850.1	-1.97096	-1.31428	-2.04463
ABUW_0056	-	ATPase, AAA family	60823..62088	+	1266	AKA29851.1				0.628639
ABUW_0057	-	formate/nitrite transporter family	62104..62943	-	840	AKA29852.1
ABUW_0058	-	hypothetical protein	63229..63432	-	204	AKA29853.1	-1.68634	-1.15486			1.02214
ABUW_0059	purC	phosphoribosylaminoimidazole-succinocarboxamide synthase	63622..64341	-	720	AKA29854.1	2.30733	3.01019	1.9514
ABUW_0060	-	hypothetical protein	64378..64983	-	606	AKA29855.1	2.58002	3.06601	2.18336
ABUW_0061	dapA	dihydrodipicolinate synthase	64996..65889	-	894	AKA29856.1	1.81031	2.81404	1.98849
ABUW_0062	pncA	nicotinamidase	66219..66863	+	645	AKA29857.1
ABUW_0063	-	bile acid:sodium symporter	66918..67856	+	939	AKA29858.1
ABUW_0064	-	MATE family drug transporter	68034..69377	+	1344	AKA29859.1
ABUW_0065	-	hypothetical protein	69387..69860	-	474	AKA29860.1
ABUW_0066	hppD	4-hydroxyphenylpyruvate dioxygenase	70383..71438	+	1056	AKA29861.1			-2.69453	1.77406
ABUW_0067	hmgR	transcriptional regulator, IclR family	71503..72282	-	780	AKA29862.1
ABUW_0068	-	glyoxalase/bleomycin resistance protein/dioxygenase	72582..73130	-	549	AKA29863.1	-2.66189		-3.70358	1.77633
ABUW_0069	maiA	maleylacetoacetate isomerase	73148..73780	-	633	AKA29864.1			-2.68148
ABUW_0070	fahA	fumarylacetoacetase	73767..75074	-	1308	AKA29865.1	-1.79826		-2.88182	2.20108
ABUW_0071	aroP1	aromatic amino acid transport protein	75433..76821	+	1389	AKA29866.1		1.67559	-1.1926	2.41338
ABUW_0072	-	peptidase M15 family	76984..77667	+	684	AKA29867.1
ABUW_0073	-	CobW/P47K family protein	77810..79075	+	1266	AKA29868.1
ABUW_0074	-	acyltransferase 3	79110..80222	-	1113	AKA29869.1			-1.28585
ABUW_0075	hutC	histidine utilization repressor	80575..81327	+	753	AKA29870.1	1.08295	3.01736	1.31953	1.96497
ABUW_0076	-	hypothetical protein	81324..81899	+	576	AKA29871.1		2.52043		1.76963
ABUW_0077	hutU	urocanate hydratase	82151..83827	+	1677	AKA29872.1	2.55584	4.51101	1.8307	1.95105
ABUW_0078	hutH	histidine ammonia-lyase	83915..85453	+	1539	AKA29873.1	2.37042	4.15824	1.37166	1.79825
ABUW_0079	-	proline-specific permease ProY	85518..86930	+	1413	AKA29874.1	1.78197	2.76846
ABUW_0080	hutI	imidazolonepropionase	86982..88187	+	1206	AKA29875.1	1.83494	2.53676			-1.29386
ABUW_0081	hutG	formimidoylglutamase	88165..89118	+	954	AKA29876.1	2.02852	2.59465			-1.45427
ABUW_0082	-	hypothetical protein	89373..91199	+	1827	AKA29877.1
ABUW_0083	-	haloacid dehydrogenase	91299..91937	+	639	AKA29878.1
ABUW_0084	murI1	glutamate racemase	91961..92761	+	801	AKA29879.1		1.22385
ABUW_0085	-	hypothetical protein	93475..93759	+	285	AKA29880.1			1.09252
ABUW_0086	-	DNA cytosine methyltransferase	94238..95305	+	1068	AKA29881.1				0.871731
ABUW_0087	-	histidine kinase	95292..98285	+	2994	AKA29882.1	-1.48488		-1.44673	0.979181
ABUW_0088	-	hypothetical protein	98290..99990	+	1701	AKA29883.1	-1.41767		-1.38326	1.15563
ABUW_0089	glmS	glutamine-fructose-6-phosphate transaminase (isomerizing)	100659..102497	-	1839	AKA29884.1	1.99461	2.21146	1.48733
ABUW_0090	glmU	UDP-N-acetylglucosamine diphosphorylase/glucosamine-1- phosphate N-acetyltransferase	102510..103874	-	1365	AKA29885.1	2.29343	2.74842	1.82589
ABUW_0091	pgpA	phosphatidylglycerophosphatase A	103891..104406	-	516	AKA29886.1	1.30332	1.75901
ABUW_0092	thiL	thiamine-monophosphate kinase	104384..105301	-	918	AKA29887.1	2.25119	2.6236	1.76891
ABUW_0093	nusB	transcription antitermination factor NusB	105317..105766	-	450	AKA29888.1	1.27755	1.65438	1.26184
ABUW_0094	ribH	6,7-dimethyl-8-ribityllumazine synthase	105770..106240	-	471	AKA29889.1	1.27591	1.85289	1.55583
ABUW_0095	ribB1	3,4-dihydroxy-2-butanone 4-phosphate synthase	106252..107373	-	1122	AKA29890.1	2.64396	3.20125	2.95955
ABUW_0096	-	hypothetical protein	107613..108902	-	1290	AKA29891.1
ABUW_0097	serB	phosphoserine phosphatase	108980..110203	+	1224	AKA29892.1	1.22586	1.72747	1.24231
ABUW_0098	-	hypothetical protein	110613..110948	+	336	AKA29893.1		0.991038
ABUW_0099	-	hypothetical protein	111202..111681	+	480	AKA29894.1
ABUW_0100	dtd	D-tyrosyl-tRNA(Tyr) deacylase	111721..112164	-	444	AKA29895.1
ABUW_0101	pncB	nicotinate phosphoribosyltransferase	112333..113547	+	1215	AKA29896.1
ABUW_0102	-	hypothetical protein	113698..114546	+	849	AKA29897.1		1.02434
ABUW_0103	psd	phosphatidylserine decarboxylase	114543..115394	+	852	AKA29898.1		1.37346	0.885619
ABUW_0104	-	hypothetical protein	115613..116809	+	1197	AKA29899.1	-1.16783
ABUW_0105	phoR	phosphate regulon sensor kinase PhoR	116879..118237	-	1359	AKA29900.1		0.677917	1.69017
ABUW_0106	phoB	phosphate regulon transcriptional regulatory protein PhoB	118247..118957	-	711	AKA29901.1	1.66798	1.70298	3.18513
ABUW_0107	-	transcriptional regulator, TetR family	119213..119884	-	672	AKA29902.1
ABUW_0108	-	short-chain dehydrogenase/reductase	120081..120914	+	834	AKA29903.1		1.70455		1.58034
ABUW_0109	-	MATE efflux family protein	120971..122338	-	1368	AKA29904.1				0.696757
ABUW_0110	-	putative aminotransferase	122445..123599	-	1155	AKA29905.1	-1.08656		-1.47467
ABUW_0111	-	hypothetical protein	123627..124937	-	1311	AKA29906.1			-1.65769
ABUW_0112	-	hypothetical protein	124951..125514	-	564	AKA29907.1
ABUW_0113	-	hypothetical protein	125574..126113	-	540	AKA29908.1				1.01247
ABUW_0114	gshA	glutamate--cysteine ligase	126282..127859	+	1578	AKA29909.1		0.969965		0.672541
ABUW_0115	dsbB	disulfide bond formation protein	127874..128389	+	516	AKA29910.1		0.904075		0.802694
ABUW_0116	-	hypothetical protein	128555..131860	+	3306	AKA29911.1	-1.1791		-0.940791	0.996104
ABUW_0117	-	hypothetical protein	131872..133620	+	1749	AKA29912.1	-1.80225
ABUW_0118	-	hypothetical protein	133642..134100	+	459	AKA29913.1	-2.5118		-1.75766	1.44211
ABUW_0119	-	hypothetical protein	134102..134458	+	357	AKA29914.1	-2.16554		-1.54068	1.21622
ABUW_0120	-	hypothetical protein	134555..135292	+	738	AKA29915.1	-1.42341			1.37933
ABUW_0121	-	hypothetical protein	135405..136130	+	726	AKA29916.1	-1.52689			1.15112
ABUW_0122	-	PGAP1 family protein	136197..137540	-	1344	AKA29917.1		1.16354	1.04174
ABUW_0123	-	putative esterase	137752..138333	+	582	AKA29918.1		1.04459		1.70236
ABUW_0124	parE	DNA topoisomerase IV, B subunit	138348..140231	+	1884	AKA29919.1		2.68413		1.83301
ABUW_0125	allA	ureidoglycolate hydrolase	140353..140856	-	504	AKA29920.1
ABUW_0126	allC	allantoicase	140853..141863	-	1011	AKA29921.1
ABUW_0127	-	monooxygenase, FAD-binding	142063..143220	+	1158	AKA29922.1
ABUW_0128	-	hypothetical protein	143273..143998	-	726	AKA29923.1		1.37874	1.22203
ABUW_0129	-	uracil-xanthine permease	144121..145488	-	1368	AKA29924.1
ABUW_0130	uraH1	transthyretin	145513..145836	-	324	AKA29925.1
ABUW_0131	-	2-oxo-4-hydroxy-4-carboxy-5-ureidoimidazoline decarboxylase	145833..146336	-	504	AKA29926.1
ABUW_0132	-	polysaccharide deacetylase	146436..147401	-	966	AKA29927.1
ABUW_0133	-	hypothetical protein	147654..148004	+	351	AKA29928.1	-5.57057	-4.40931	-4.95856	1.12784
ABUW_0134	-	hypothetical protein	148157..148708	+	552	AKA29929.1		0.856167
ABUW_0135	-	hypothetical protein	148721..149488	+	768	AKA29930.1		0.867306
ABUW_0136	dsbD	thiol:disulfide interchange protein	149517..151331	+	1815	AKA29931.1	1.0302	1.18153
ABUW_0137	-	GGDEF family protein	151323..152516	-	1194	AKA29932.1
ABUW_0138	est	esterase	152692..153603	-	912	AKA29933.1
ABUW_0139	-	hypothetical protein	153753..154190	+	438	AKA29934.1	-2.24695	-1.82825	-2.13731
ABUW_0140	-	putative arsenate reductase	154228..154578	-	351	AKA29935.1
ABUW_0141	xth	exodeoxyribonuclease III	155034..155858	-	825	AKA29936.1
ABUW_0142	pyrE	orotate phosphoribosyltransferase	155897..156547	+	651	AKA29937.1	1.33942	1.85624	1.57625
ABUW_0143	-	TonB-dependent receptor protein	156598..158787	-	2190	AKA29938.1		1.31149
ABUW_0144	-	hypothetical protein	159016..159228	-	213	AKA29939.1	-2.58698	-2.4034	-2.65163
ABUW_0145	gshB	glutathione synthase	159390..160334	+	945	AKA29940.1		0.717261
ABUW_0146	murG	undecaprenyldiphospho-muramoylpentapeptide beta-N-acetylglucosaminyltransferase	160572..161669	+	1098	AKA29941.1		1.10809
ABUW_0147	murC	UDP-N-acetylmuramate--alanine ligase	161681..163129	+	1449	AKA29942.1	1.71104	1.68702	1.08771
ABUW_0148	ddlB	D-alanine--D-alanine ligase B	163167..164093	+	927	AKA29943.1	2.04517	2.49318	1.68781
ABUW_0149	ftsQ	cell division protein FtsQ	164096..164950	+	855	AKA29944.1	1.46742	1.81645	1.10085
ABUW_0150	ftsA	cell division protein FtsA	165011..166273	+	1263	AKA29945.1	1.36659	1.17012	1.44074
ABUW_0151	ftsZ	cell division protein FtsZ	166438..167613	+	1176	AKA29946.1		0.972795
ABUW_0152	lpxC	UDP-3-O-[3-hydroxymyristoyl] N- acetylglucosamine deacetylase	167724..168626	+	903	AKA29947.1
ABUW_0153	-	hypothetical protein	168724..169164	-	441	AKA29948.1	1.36557	1.22508	1.97106
ABUW_0154	-	peptidase, M23/M37 family (EsvJ)	169272..169964	+	693	AKA29949.1	1.52006	1.26743	1.99188
ABUW_0155	aceE	pyruvate decarboxylase E1 component	170215..172932	+	2718	AKA29950.1
ABUW_0156	aceF	pyruvate dehydrogenase complex dihydrolipoamide acetyltransferase	172935..174914	+	1980	AKA29951.1
ABUW_0157	-	hypothetical protein	175063..175335	+	273	AKA29952.1			-1.0438	-1.81655	-1.95841
ABUW_0158	-	hypothetical protein	175584..176159	+	576	AKA29953.1			1.75834	-1.8374
ABUW_0159	-	TonB-dependent receptor protein	176219..178375	-	2157	AKA29954.1
ABUW_0160	-	metallo-beta-lactamase family protein	178603..179400	+	798	AKA29955.1
ABUW_0161	-	putative ferredoxin	179492..179857	+	366	AKA29956.1
ABUW_0162	guaB	inosine-5'-monophosphate dehydrogenase	179993..181459	+	1467	AKA29957.1	2.07118	2.00059	1.89301
ABUW_0163	glmM	phosphoglucosamine mutase	181609..182946	+	1338	AKA29958.1			-1.33758
ABUW_0164	pdxH	pyridoxamine 5'-phosphate oxidase	182957..183613	+	657	AKA29959.1		0.753035
ABUW_0165	recJ	single-stranded-DNA-specific exonuclease RecJ	183614..185314	+	1701	AKA29960.1	1.27997	1.38816
ABUW_0166	-	outer membrane protein	185359..186126	-	768	AKA29961.1	-3.40548	-3.29977	-2.08947
ABUW_0167	prfB	peptide chain release factor 2	186682..187614	+	933	AKA29962.1		1.20309	0.890115
ABUW_0168	-	hypothetical protein	187713..187844	+	132	AKA29963.1	1.4042	1.33265
ABUW_0169	-	transcriptional regulator, ArsR family	187814..188116	+	303	AKA29964.1	3.24492	2.14271	3.62533	-1.09697
ABUW_0170	xenB	N-ethylmaleimide reductase	188145..189203	+	1059	AKA29965.1	2.87902	2.24015	3.29865
ABUW_0171	kdtA	3-deoxy-D-manno-2-octulosonate transferase	189372..190664	+	1293	AKA29966.1		1.43625
ABUW_0172	-	hypothetical protein	190661..191368	+	708	AKA29967.1
ABUW_0173	-	MscS Mechanosensitive ion channel	191348..192328	-	981	AKA29968.1		-1.01726
ABUW_0174	-	hypothetical protein	192441..193016	-	576	AKA29969.1	-1.09916		-1.29286
ABUW_0175	acsA	acetate--CoA ligase	193311..195260	+	1950	AKA29970.1	-1.31016		-1.7689
ABUW_0176	-	amidase	195307..195849	-	543	AKA29971.1		-1.2419	-1.2792
ABUW_0177	-	transcriptional regulator, AsnC/Lrp family	195955..196368	+	414	AKA29972.1	-1.59939	-1.76153	-1.44894
ABUW_0178	-	alkanesulfonate monooxygenase	196462..197574	-	1113	AKA29973.1	-2.68396	-3.14108	-2.45135
ABUW_0179	msuE	NADH-dependent fmn reductase	197620..198357	-	738	AKA29974.1	-2.74063	-3.41973	-2.9223
ABUW_0180	-	two-component system response regulator protein	198734..199384	+	651	AKA29975.1
ABUW_0181	-	hypothetical protein	199427..200194	-	768	AKA29976.1	-1.4214	-2.55264
ABUW_0182	-	two-component system hybrid histidine kinase/response regulator	200589..204086	-	3498	AKA29977.1
ABUW_0183	-	hypothetical protein	204270..204602	+	333	AKA29978.1
ABUW_0184	-	Na+/solute symporter	204604..206319	+	1716	AKA29979.1	2.12454	1.59159
ABUW_0185	-	hypothetical protein	206489..207181	+	693	AKA29980.1
ABUW_0186	-	high-affinity choline transport protein	207347..209314	+	1968	AKA29981.1		1.14452
ABUW_0187	-	hypothetical protein	209373..210254	-	882	AKA29982.1		2.86953	1.73663	2.17701
ABUW_0188	-	GGDEF family protein	211247..212953	+	1707	AKA29983.1
ABUW_0189	uvrA	excinuclease ABC, A subunit	212987..215821	-	2835	AKA29984.1		1.74474		1.6241
ABUW_0190	-	transcriptional regulator, TetR family	216118..216720	+	603	AKA29985.1
ABUW_0191	-	alcohol dehydrogenase, zinc-binding	216724..217701	+	978	AKA29986.1
ABUW_0192	-	hypothetical protein	217766..218119	+	354	AKA29987.1
ABUW_0193	-	GlpM family protein	218172..218513	+	342	AKA29988.1
ABUW_0194	-	transcriptional regulator, TenA family	218563..219237	-	675	AKA29989.1		0.923912	0.776693
ABUW_0195	-	major facilitator family transporter	219500..220582	+	1083	AKA29990.1			0.702086
ABUW_0196	-	major facilitator family transporter	220732..222093	+	1362	AKA29991.1		1.49647		0.813278
ABUW_0197	ssb	single-strand binding protein	222145..222726	+	582	AKA29992.1		1.79622		1.2347
ABUW_0198	-	branched-chain amino acid transport	222767..223090	-	324	AKA29993.1		1.10043		0.77147
ABUW_0199	-	hypothetical protein	223087..223782	-	696	AKA29994.1
ABUW_0200	-	transcriptional regulator, XRE family	223851..224399	+	549	AKA29995.1		1.62916	1.31128
ABUW_0201	gabP	GABA permease	224705..226147	+	1443	AKA29996.1
ABUW_0202	-	transcriptional regulator, GntR family	226208..227752	-	1545	AKA29997.1
ABUW_0203	gabT	4-aminobutyrate transaminase	227864..229156	+	1293	AKA29998.1	3.54179	1.20841	2.79623	-2.30024
ABUW_0204	gabD1	succinate-semialdehyde dehydrogenase (NADP+)	229153..230601	+	1449	AKA29999.1	1.60206			-1.83968
ABUW_0205	-	transcriptional regulator, LysR family	230706..231680	-	975	AKA30000.1
ABUW_0206	-	isochorismate hydrolase	231701..232327	-	627	AKA30001.1	-3.65355	-3.77964	-4.21314
ABUW_0207	-	pirin family protein	232604..233476	+	873	AKA30002.1	-1.35197	-2.35175		-1.01073
ABUW_0208	-	hypothetical protein	233877..235214	+	1338	AKA30003.1
ABUW_0209	-	methyltransferase	235219..236046	+	828	AKA30004.1
ABUW_0210	-	hypothetical protein	236055..236477	+	423	AKA30005.1	-2.21552	-2.08789	-1.92846
ABUW_0211	-	hypothetical protein	236481..236651	-	171	AKA30006.1	-2.19505	-2.10644	-2.05929
ABUW_0213	-	major facilitator family transporter	237320..238564	-	1245	AKA30007.1	1.95468		2.07734	-1.97434
ABUW_0214	-	transcriptional regulator, LysR family	238703..239623	+	921	AKA30008.1
ABUW_0215	-	permease	239620..240507	-	888	AKA30009.1
ABUW_0216	-	hypothetical protein	240736..241479	+	744	AKA30010.1			-1.66679
ABUW_0217	-	hypothetical protein	241504..241896	+	393	AKA30011.1			-1.43966
ABUW_0218	-	aldo-keto reductase	241942..242943	-	1002	AKA30012.1			-0.905502
ABUW_0219	-	transcriptional regulator, AraC family	243055..243957	-	903	AKA30013.1
ABUW_0220	-	hypothetical protein	244486..244698	+	213	AKA30014.1	2.70843	-0.93245	2.13477	-3.70677
ABUW_0222	-	transcriptional regulator, TetR family	244914..245465	+	552	AKA30015.1
ABUW_0223	-	hypothetical protein	245520..245936	-	417	AKA30016.1		-0.954468
ABUW_0224	-	transcriptional regulator, HxlR family	246048..246362	+	315	AKA30017.1
ABUW_0225	-	hypothetical protein	246467..246991	-	525	AKA30018.1	-1.25985
ABUW_0226	-	hypothetical protein	247154..247372	-	219	AKA30019.1
ABUW_0227	-	transcriptional regulator, MarR family	247400..247735	-	336	AKA30020.1
ABUW_0228	-	NAD(P)H oxidoreductase	247853..248410	+	558	AKA30021.1
ABUW_0229	-	transcriptional regulator, AraC family	248441..249274	-	834	AKA30022.1	-1.72347	-2.16891	-2.05978
ABUW_0230	-	acetyltransferase, gnat family	249413..249955	+	543	AKA30023.1	-1.53601	-1.79209	-1.78593
ABUW_0232	trkD	potassium transport system low affinity (KUP family)	250338..252215	+	1878	AKA30024.1		1.13294
ABUW_0233	-	hypothetical protein	252271..252714	-	444	AKA30025.1
ABUW_0234	-	DNA/RNA non-specific endonuclease G protein	252970..254049	+	1080	AKA30026.1	-1.14214		-1.45982	1.07378
ABUW_0235	-	transporter LysE family	254146..254745	+	600	AKA30027.1			-1.21534
ABUW_0236	-	hypothetical protein	254791..255033	+	243	AKA30028.1	-1.79099	-0.946525	-1.49222
ABUW_0237	aqpZ	aquaporin Z	255242..255931	-	690	AKA30029.1
ABUW_0238	-	transcriptional regulator, AraC family	256064..257068	-	1005	AKA30030.1
ABUW_0239	-	hypothetical protein	257178..257816	+	639	AKA30031.1
ABUW_0240	hisF	imidazoleglycerol phosphate synthase, cyclase subunit	257858..258616	-	759	AKA30032.1	1.77584	1.86834	2.15803
ABUW_0241	-	homoserine kinase	258729..259679	+	951	AKA30033.1		1.36622	0.939176
ABUW_0242	-	cold-shock DNA-binding domain protein	259692..260321	+	630	AKA30034.1		1.46864		0.787425
ABUW_0243	-	hypothetical protein	260358..260753	+	396	AKA30035.1				1.06331
ABUW_0244	-	hypothetical protein	260787..261689	-	903	AKA30036.1
ABUW_0245	-	transcriptional regulator, XRE family	261788..262339	+	552	AKA30037.1			1.58018
ABUW_0246	hisA	phosphoribosylformimino-5-aminoimidazole carboxamide ribotide isomerase	262407..263138	-	732	AKA30038.1	1.56231	1.53287	1.61701
ABUW_0247	-	3'-5' exonuclease	263233..263874	-	642	AKA30039.1		1.11404
ABUW_0248	-	hypothetical protein	263961..264509	-	549	AKA30040.1			-0.791998	0.997483
ABUW_0249	hisH	imidazole glycerol phosphate synthase, glutamine amidotransferase subunit	264663..265280	-	618	AKA30041.1	1.35194	1.36483	1.6752
ABUW_0250	hisB	imidazoleglycerol-phosphate dehydratase	265280..265873	-	594	AKA30042.1		1.14088	1.34574
ABUW_0251	-	hypothetical protein	265976..266359	+	384	AKA30043.1
ABUW_0254	-	acetyltransferase	266914..267345	-	432	AKA30044.1		-0.803846		-1.00526
ABUW_0255	-	succinyl-CoA:coenzyme A transferase	267476..268990	-	1515	AKA30045.1	2.28466	1.1568	1.27847
ABUW_0256	envZ	two-component system sensory histidine kinase	269182..270639	-	1458	AKA30046.1
ABUW_0257	ompR	two-component system response regulator protein	270657..271421	-	765	AKA30047.1				0.994698
ABUW_0258	-	RNA binding S1 domain protein	272077..274425	+	2349	AKA30048.1		1.4649
ABUW_0259	-	sulfate transporter	274715..276916	+	2202	AKA30049.1		-1.04909	-1.0695
ABUW_0260	acr1	acyl coenzyme A reductase	276984..277874	-	891	AKA30050.1			1.01731
ABUW_0261	metY	O-acetylhomoserine/O-acetylserine sulfhydrylase	278148..279425	-	1278	AKA30051.1
ABUW_0262	-	ABC transporter ATP-binding protein	279723..281384	+	1662	AKA30052.1	2.04526	2.08717	1.83707
ABUW_0263	-	hypothetical protein	281563..282156	+	594	AKA30053.1	-1.97247		-1.53683	2.32142
ABUW_0264	-	hypothetical protein	282256..282948	-	693	AKA30054.1	-1.37789	-1.02106	-1.44171
ABUW_0265	-	cation efflux system protein	283097..283495	+	399	AKA30055.1		1.3008
ABUW_0266	czcC	cation efflux system protein	283655..284965	+	1311	AKA30056.1
ABUW_0267	czcB	cation efflux system protein (EsvF1)	284968..286185	+	1218	AKA30057.1			-1.64543		-1.23495
ABUW_0268	czcA	cation efflux system protein	286175..289333	+	3159	AKA30058.1
ABUW_0269	czcD	cation efflux system protein	289466..290422	+	957	AKA30059.1	-1.84594	-1.73118	-2.02164
ABUW_0270	-	hypothetical protein	290441..290779	-	339	AKA30060.1	-1.47168	-1.22938	-1.13822
ABUW_0271	-	hypothetical protein	291053..292000	+	948	AKA30061.1
ABUW_0274	-	hypothetical protein	292407..293291	-	885	AKA30062.1		-1.15719
ABUW_0275	-	amino-acid permease	293410..294828	-	1419	AKA30063.1	1.53069	1.92369	1.63607
ABUW_0278	gltX	glutamyl-tRNA synthetase	295193..296701	-	1509	AKA30064.1	1.28283	1.38667	1.13386
ABUW_0279	-	hypothetical protein	296818..297117	-	300	AKA30065.1	-1.90202	-1.63166	-1.1758
ABUW_0280	sbp	thiosulfate-binding protein	297514..298515	+	1002	AKA30066.1	-1.46024		-1.3615	0.972766
ABUW_0281	mraW	S-adenosyl-methyltransferase MraW	298738..299661	+	924	AKA30067.1	1.84144	2.28378	1.85642
ABUW_0282	ftsL	cell division protein FtsL	299661..299993	+	333	AKA30068.1		0.716817
ABUW_0283	ftsI	peptidoglycan glycosyltransferase	300005..301837	+	1833	AKA30069.1	1.47854	1.80966	1.15832
ABUW_0284	murE	UDP-N-acetylmuramyl-tripeptide synthetase	301841..303340	+	1500	AKA30070.1	2.61314	2.94006	1.97937
ABUW_0285	murF	UDP-N-acetylmuramoylalanyl-D-glutamyl-2, 6-diaminopimelate--D-alanyl-D-alanyl ligase	303349..304749	+	1401	AKA30071.1	2.51765	2.96361	1.81837
ABUW_0286	mraY	phospho-N-acetylmuramoyl-pentapeptide- transferase	304750..305868	+	1119	AKA30072.1	2.44341	2.93159	1.96619
ABUW_0287	-	hypothetical protein	305929..306261	+	333	AKA30073.1		0.681529
ABUW_0288	rrm	ribosomal RNA large subunit methytransferase A	306264..307088	+	825	AKA30074.1	1.19501	1.02932
ABUW_0289	-	penicillin-binding protein 1A	307106..309661	-	2556	AKA30075.1	1.21544	1.39641	0.917642
ABUW_0290	-	type IV pilus assembly protein PilM	309823..310881	+	1059	AKA30076.1		1.05153		0.885738
ABUW_0291	comN	type 4 fimbrial biogenesis protein PilN	310881..311522	+	642	AKA30077.1				1.10116
ABUW_0292	comO	pilus assembly protein, PilO	311519..312259	+	741	AKA30078.1				1.13997
ABUW_0293	comL	pilus assembly protein, PilQ	312270..312797	+	528	AKA30079.1
ABUW_0294	comQ	fimbrial assembly protein PilQ	312860..315025	+	2166	AKA30080.1				0.652202
ABUW_0295	aroK	shikimate kinase	315037..315606	+	570	AKA30081.1				0.87422
ABUW_0296	aroB	3-dehydroquinate synthase	315635..316717	+	1083	AKA30082.1
ABUW_0297	-	hypothetical protein	316733..317608	+	876	AKA30083.1
ABUW_0298	gltB	glutamate synthase, large subunit	318069..322544	+	4476	AKA30084.1	1.73072	1.77459	1.49341
ABUW_0299	gltD	glutamate synthase, small subunit	322614..324035	+	1422	AKA30085.1	1.60183	1.9945	1.55901
ABUW_0300	-	hypothetical protein	324211..325098	+	888	AKA30086.1	-1.15847	-1.96183	-1.46097	-0.807596
ABUW_0301	-	LemA	325229..325819	+	591	AKA30087.1	-2.63956	-1.74926	-2.3651	0.876963
ABUW_0302	-	hypothetical protein	325841..326923	+	1083	AKA30088.1	-1.59202	-2.13719	-2.74421
ABUW_0303	-	hypothetical protein	326917..327477	+	561	AKA30089.1	-4.78197	-4.59999	-5.27957
ABUW_0304	-	type IV pilin structural subunit	327823..328296	+	474	AKA30090.1
ABUW_0305	-	O-antigen polymerase family	328541..330169	+	1629	AKA30091.1
ABUW_0306	bfr1	bacterioferritin	330212..330676	-	465	AKA30092.1	-3.00295	-3.0843	-2.33829
ABUW_0307	-	hypothetical protein	330921..331115	-	195	AKA30093.1			1.37507
ABUW_0308	-	hypothetical protein	331325..331708	-	384	AKA30094.1		1.20519
ABUW_0309	-	guanosine-3,5-bis(diphosphate) 3-pyrophosphohydrolase	331829..333934	-	2106	AKA30095.1
ABUW_0310	rpoZ	DNA-directed RNA polymerase, omega subunit	334143..334421	-	279	AKA30096.1				-0.93827
ABUW_0311	gmk	guanylate kinase	334494..335123	-	630	AKA30097.1	0.945715	0.986164	1.27625
ABUW_0312	ispH	hydroxymethylbutenyl pyrophosphate reductase	335246..336196	+	951	AKA30098.1
ABUW_0313	fimT	pilin protein FimT	336366..336839	+	474	AKA30099.1
ABUW_0314	pilV	type IV pilus modification protein PilV	336839..337393	+	555	AKA30100.1
ABUW_0315	pilW	pilus assembly protein PilW	337394..338395	+	1002	AKA30101.1
ABUW_0316	pilX	pilus assembly protein PilX	338392..339210	+	819	AKA30102.1
ABUW_0317	pilY	pilus assembly protein tip-associated adhesin PilY1	339222..343076	+	3855	AKA30103.1
ABUW_0318	comE	pilin like competence factor	343087..343569	+	483	AKA30104.1		0.594661
ABUW_0319	comF	pilin like competence factor	343566..343991	+	426	AKA30105.1
ABUW_0320	rpsP	ribosomal protein S16	344138..344389	+	252	AKA30106.1	3.55126	3.78367	4.2189
ABUW_0321	rimM	16S rRNA processing protein RimM	344409..344957	+	549	AKA30107.1	4.02459	4.05481	4.27967
ABUW_0322	trmD	tRNA (guanine-N1)-methyltransferase	345003..345743	+	741	AKA30108.1	4.15188	4.33141	4.4345
ABUW_0323	rplS	ribosomal protein L19	345951..346319	+	369	AKA30109.1	3.95099	4.31504	4.39207
ABUW_0324	-	lipase	346371..347345	-	975	AKA30110.1	1.93185	1.85086	2.10242
ABUW_0325	lifO	lipase foldase	347427..348458	-	1032	AKA30111.1
ABUW_0326	truB	tRNA pseudouridine synthase B	348612..349517	+	906	AKA30112.1		1.12758	0.869564
ABUW_0327	-	hypothetical protein	349537..350313	+	777	AKA30113.1
ABUW_0328	-	hemerythrin	350523..350966	+	444	AKA30114.1	-2.86872	-2.46683	-3.0905
ABUW_0329	-	hypothetical protein	350974..351834	-	861	AKA30115.1	-1.04422	-0.727074	-0.932518
ABUW_0330	-	hypothetical protein	351925..352809	-	885	AKA30116.1
ABUW_0331	serA	D-3-phosphoglycerate dehydrogenase	352908..354140	-	1233	AKA30117.1	1.85835	1.93945	1.64122
ABUW_0332	-	FAD linked oxidase domain protein	354529..355938	+	1410	AKA30118.1
ABUW_0333	-	hypothetical protein	356034..356402	+	369	AKA30119.1	-2.0823	-3.03378	-1.9535	-0.95557
ABUW_0334	-	hypothetical protein	356447..356761	-	315	AKA30120.1	4.33568		4.74494	-4.64255
ABUW_0335	mdaB	modulator of drug activity B	356775..357362	-	588	AKA30121.1	6.12084	1.18963	6.17213	-4.91048
ABUW_0336	-	hypothetical protein	357587..357952	+	366	AKA30122.1	-3.37739	-3.14321	-2.77835
ABUW_0337	mdfA	chloramphenicol resistance pump cmr	358322..359551	+	1230	AKA30123.1	1.99533	3.03834	2.9641	1.07838
ABUW_0338	-	hypothetical protein	359589..361739	-	2151	AKA30124.1
ABUW_0339	sodC	copper/zinc superoxide dismutase	361932..362507	-	576	AKA30125.1	-1.27125	-1.06184	-1.36826
ABUW_0340	-	hypothetical protein	362623..363741	-	1119	AKA30126.1
ABUW_0341	-	cobyrinic acid a,c-diamide synthase	363864..364508	-	645	AKA30127.1
ABUW_0342	-	hypothetical protein	364667..365137	+	471	AKA30128.1		0.93087
ABUW_0343	-	hypothetical protein	365274..365837	+	564	AKA30129.1	-1.87735	-3.16189		-1.28946
ABUW_0344	-	hypothetical protein	365887..366420	-	534	AKA30130.1
ABUW_0345	-	methyltransferase type 11	366436..367230	-	795	AKA30131.1	-1.48263	-1.38241	-1.2037
ABUW_0346	-	hypothetical protein	367358..368635	+	1278	AKA30132.1	-1.10549
ABUW_0347	-	amino-acid permease	369049..370482	+	1434	AKA30133.1	1.27216	2.87929
ABUW_0348	-	hypothetical protein	370479..370625	-	147	AKA30134.1
ABUW_0349	-	hypothetical protein	370730..370885	-	156	AKA30135.1
ABUW_0350	gdh	glutamate dehydrogenase	371518..372789	+	1272	AKA30136.1		1.51327		1.54245
ABUW_0351	-	bifunctional succinylornithine transaminase/acetylornithine transaminase	372934..374148	+	1215	AKA30137.1		1.68945
ABUW_0352	astA1	arginine N-succinyltransferase	374167..375198	+	1032	AKA30138.1
ABUW_0353	astD	succinylglutamic semialdehyde dehydrogenase	375198..376667	+	1470	AKA30139.1		1.89187		1.50508
ABUW_0354	astB	succinylarginine dihydrolase	376685..378028	+	1344	AKA30140.1		2.07483		1.45721
ABUW_0355	astE	succinylglutamate desuccinylase	378041..379015	+	975	AKA30141.1		1.54739
ABUW_0356	-	hypothetical protein	379077..379838	-	762	AKA30142.1	2.12043		3.38228	-1.32893
ABUW_0357	-	hypothetical protein	380429..380740	+	312	AKA30143.1		-1.37283
ABUW_0358	-	peptidase S8 and S53 subtilisin	380776..382131	+	1356	AKA30144.1		-0.736419	-1.24071
ABUW_0359	-	hypothetical protein	382230..382661	-	432	AKA30145.1	-3.48425	-3.26539	-3.14929
ABUW_0360	-	hypothetical protein	382756..383175	-	420	AKA30146.1	-3.34701	-3.4107	-2.59357
ABUW_0361	-	transcriptional regulator, LysR family	383324..384190	-	867	AKA30147.1
ABUW_0362	-	hypothetical protein	384299..385201	+	903	AKA30148.1			-1.29665
ABUW_0363	-	YCII-related protein	385237..385521	+	285	AKA30149.1
ABUW_0364	-	hypothetical protein	385595..386662	-	1068	AKA30150.1	-1.4758		-1.44918
ABUW_0365	-	hypothetical protein	386667..387299	-	633	AKA30151.1
ABUW_0366	glyS	glycyl-tRNA synthetase, beta subunit	387343..389412	-	2070	AKA30152.1	2.43422	2.67029	2.11426
ABUW_0367	glyQ	glycyl-tRNA synthetase, alpha subunit	389412..390389	-	978	AKA30153.1	3.01174	2.67908	2.34016
ABUW_0368	-	tetracycline resistance protein TetA	390759..391943	+	1185	AKA30154.1
ABUW_0369	-	hypothetical protein	392116..393378	+	1263	AKA30155.1		2.02349		2.07942
ABUW_0370	-	hypothetical protein	393381..394178	+	798	AKA30156.1		1.37784		1.64365
ABUW_0371	-	HPP domain protein	394311..395411	+	1101	AKA30157.1	1.65427	1.8932	2.30116
ABUW_0372	-	phage shock protein C	395481..395735	-	255	AKA30158.1	-1.73845	-2.79802	-1.85274
ABUW_0373	-	hypothetical protein	396016..396636	+	621	AKA30159.1			1.34386
ABUW_0374	-	acyl-CoA dehydrogenase	396708..398531	-	1824	AKA30160.1
ABUW_0375	-	hypothetical protein	398789..401092	+	2304	AKA30161.1	-1.23772		-1.24075	1.51604
ABUW_0376	aroE	shikimate 5-dehydrogenase	401138..401926	-	789	AKA30162.1
ABUW_0377	hemF	coproporphyrinogen III oxidase, aerobic	402100..403050	-	951	AKA30163.1	-1.33836		-1.78813
ABUW_0378	ribA	GTP cyclohydrolase II	403178..403780	-	603	AKA30164.1		1.27649
ABUW_0379	dxs	1-deoxy-D-xylulose-5-phosphate synthase	404084..405988	+	1905	AKA30165.1		2.02161	1.00351	1.0142
ABUW_0380	suhB	inositol-1-monophosphate	406060..406941	+	882	AKA30166.1	1.71789	1.94842	1.92566
ABUW_0381	-	DEAD/DEAH box helicase	407351..409198	+	1848	AKA30167.1	5.99943	5.6157	5.60143
ABUW_0382	-	hypothetical protein	409290..409475	+	186	AKA30168.1	4.13022	3.56273	3.55282
ABUW_0383	mlaF	toluene tolerance efflux transporter	409590..410420	+	831	AKA30169.1	1.68693	1.75825	1.73456
ABUW_0384	mlaE	toluene tolerance protein Ttg2B	410417..411196	+	780	AKA30170.1	2.30515	2.25879	2.20685
ABUW_0385	mlaD	toluene tolerance efflux transporter	411196..411876	+	681	AKA30171.1	1.80839	1.61955	2.222
ABUW_0386	mlaC	toluene tolerance protein	411903..412544	+	642	AKA30172.1			1.38024
ABUW_0387	mlaB	anti-sigma factor antagonist	412556..412843	+	288	AKA30173.1	2.77284		1.46272	-3.7083
ABUW_0388	corA	magnesium and cobalt transport protein	412913..413926	-	1014	AKA30174.1	2.75379			-3.08737
ABUW_0389	-	hypothetical protein	414084..414665	+	582	AKA30175.1				1.32136
ABUW_0390	-	hydrolase, NUDIX family protein	414680..415081	+	402	AKA30176.1			-0.856263	0.970977
ABUW_0391	-	competence protein F	415084..415719	-	636	AKA30177.1			-0.864422
ABUW_0392	recG	ATP-dependent DNA helicase RecG	415712..417757	-	2046	AKA30178.1
ABUW_0393	-	NAD dependent epimerase/dehydratase family	417778..418593	+	816	AKA30179.1
ABUW_0394	-	putative RND type efflux pump involved in aminoglycoside resistance	418673..419659	+	987	AKA30180.1	-1.14832		-0.796044
ABUW_0395	plsB	glycerol-3-phosphate acyltransferase	419703..422276	-	2574	AKA30181.1				0.887594
ABUW_0396	tesB	acyl-CoA thioesterase	422552..423424	+	873	AKA30182.1	1.02702	1.13978	1.15751
ABUW_0397	-	sodium:dicarboxylate symporter	423477..424796	+	1320	AKA30183.1
ABUW_0398	-	hypothetical protein	424839..425786	-	948	AKA30184.1			1.32649
ABUW_0399	-	GTP-binding protein	425913..426689	-	777	AKA30185.1	1.53929	2.02198	1.69024
ABUW_0400	-	transcriptional regulator, BadM/Rrf2 family	426798..427235	-	438	AKA30186.1		0.677022	0.932384
ABUW_0401	-	flavohemoprotein	427321..428085	-	765	AKA30187.1		-1.1848
ABUW_0402	-	hypothetical protein	428231..429778	-	1548	AKA30188.1			-1.01013
ABUW_0403	-	cystathionine beta-lyase PLP-dependent	429822..431012	-	1191	AKA30189.1
ABUW_0404	-	glutamine amidotransferase, class I	431180..431908	+	729	AKA30190.1	-1.7811	-1.94524	-1.63961
ABUW_0405	rpsJ	ribosomal protein S10	432160..432471	+	312	AKA30191.1	4.1367	4.32981	4.22534
ABUW_0406	rplC	ribosomal protein L3	432529..433167	+	639	AKA30192.1	5.05872	5.26925	4.89431
ABUW_0407	rplD	ribosomal protein L4/L1e	433179..433781	+	603	AKA30193.1	5.76157	6.08103	5.64296
ABUW_0408	rplW	ribosomal protein L23	433778..434098	+	321	AKA30194.1	5.79653	6.0669	5.54314
ABUW_0409	rplB	ribosomal protein L2	434110..434934	+	825	AKA30195.1	5.6347	5.9957	5.45282
ABUW_0410	rpsS	ribosomal protein S19	434948..435223	+	276	AKA30196.1	5.71697	6.15774	5.54536
ABUW_0411	rplV	ribosomal protein L22	435235..435564	+	330	AKA30197.1	5.3886	5.69202	5.10706
ABUW_0412	rpsC	ribosomal protein S3	435566..436318	+	753	AKA30198.1	5.45193	5.76093	5.28844
ABUW_0413	rplP	ribosomal protein L16	436322..436735	+	414	AKA30199.1	4.91614	5.15498	4.76718
ABUW_0414	rpmC	ribosomal protein L29	436735..436932	+	198	AKA30200.1	4.45389	4.72464	4.41622
ABUW_0415	rpsQ	ribosomal protein S17	436929..437186	+	258	AKA30201.1	4.72741	4.72181	4.46229
ABUW_0416	rplN	ribosomal protein L14	437279..437647	+	369	AKA30202.1	4.07592	4.1444	4.12323
ABUW_0417	rplX	ribosomal protein L24	437657..437974	+	318	AKA30203.1	3.77737	3.96425	3.98659
ABUW_0418	rplE	ribosomal protein L5	437990..438526	+	537	AKA30204.1	4.20923	4.46545	4.37553
ABUW_0419	rpsN	ribosomal protein S14	438536..438841	+	306	AKA30205.1	4.44778	4.7731	4.52966
ABUW_0420	rpsH	ribosomal protein S8	438853..439248	+	396	AKA30206.1	4.6142	5.01616	4.82194
ABUW_0421	rplF	ribosomal protein L6	439262..439795	+	534	AKA30207.1	4.534	4.90299	4.69972
ABUW_0422	rplR	ribosomal protein L18	439810..440160	+	351	AKA30208.1	4.71047	5.12011	4.77147
ABUW_0423	rpsE	ribosomal protein S5	440163..440660	+	498	AKA30209.1	4.54165	4.897	4.58787
ABUW_0424	rpmD	ribosomal protein L30	440667..440843	+	177	AKA30210.1	4.40361	4.76892	4.39689
ABUW_0425	rplO	ribosomal protein L15	440847..441287	+	441	AKA30211.1	4.16967	4.4086	4.03858
ABUW_0426	secY	preprotein translocase, SecY subunit	441294..442652	+	1359	AKA30212.1	4.34725	4.34916	4.06524
ABUW_0427	rpmJ	ribosomal protein L36	442673..442789	+	117	AKA30213.1	2.81073	3.33198	3.20312
ABUW_0428	rpsM	ribosomal protein S13	442897..443253	+	357	AKA30214.1	4.85103	5.26928	5.36897
ABUW_0429	rpsK	ribosomal protein S11	443273..443659	+	387	AKA30215.1	5.13138	5.50386	5.50672
ABUW_0430	rpsD	ribosomal protein S4	443672..444298	+	627	AKA30216.1	5.18361	5.59129	5.41761
ABUW_0431	rpoA	DNA-directed RNA polymerase, alpha subunit	444316..445323	+	1008	AKA30217.1	5.35522	5.732	5.62158
ABUW_0432	rplQ	ribosomal protein L17	445342..445719	+	378	AKA30218.1	5.48538	5.7284	5.81313
ABUW_0433	-	flavin-containing monooxygenase FMO	445900..447390	+	1491	AKA30219.1
ABUW_0434	fadE	acyl-CoA dehydrogenase	447440..448612	-	1173	AKA30220.1				-0.798273
ABUW_0435	-	hypothetical protein	448800..449057	+	258	AKA30221.1
ABUW_0436	-	hypothetical protein	449163..449453	+	291	AKA30222.1		-0.973862		-0.944078
ABUW_0437	-	hypothetical protein	449889..449990	+	102	AKA30223.1		-2.04374	4.38055	-2.80788	3.55416
ABUW_0438	-	hypothetical protein	450223..451308	+	1086	AKA30224.1	0.980503	1.46238	0.884455
ABUW_0439	-	rhomboid family peptidase	451386..451952	+	567	AKA30225.1
ABUW_0440	-	TRAP C4-dicarboxylate transport system permease	452140..454335	+	2196	AKA30226.1
ABUW_0441	-	hypothetical protein	454483..454914	-	432	AKA30227.1			0.919956
ABUW_0442	-	hypothetical protein	454926..455135	-	210	AKA30228.1	1.99546		1.73106
ABUW_0443	prlC	oligopeptidase A	455176..457215	-	2040	AKA30229.1		-1.32326		-1.57023
ABUW_0444	rnr	ribonuclease R	457364..459781	-	2418	AKA30230.1			-0.799769
ABUW_0448	-	HAD-superfamily subfamily IB hydrolase	460444..461037	+	594	AKA30231.1	1.90987		1.54329
ABUW_0449	-	hypothetical protein	461097..463520	-	2424	AKA30232.1	1.30206	1.87771	1.16196
ABUW_0451	-	nitroreductase family protein	464311..465003	-	693	AKA30233.1			1.78681	-1.65113
ABUW_0452	-	hypothetical protein	465228..465725	+	498	AKA30234.1
ABUW_0453	-	fumarylacetoacetate hydrolase	465765..466406	+	642	AKA30235.1		1.16725		0.863071
ABUW_0454	-	transcriptional regulator, AraC family	466483..467277	-	795	AKA30236.1
ABUW_0455	-	hypothetical protein	467383..468297	+	915	AKA30237.1		-1.53049	-0.909054
ABUW_0456	-	putative ribonuclease	468318..469565	-	1248	AKA30238.1	-1.58994	-1.29379	-1.83474
ABUW_0457	wrbA	flavodoxin/nitric oxide synthase	469853..470446	+	594	AKA30239.1
ABUW_0458	xpt	xanthine phosphoribosyltransferase	470499..471074	-	576	AKA30240.1	1.82238	1.24095	2.66033	-0.58023
ABUW_0459	-	hypothetical protein	471147..471860	-	714	AKA30241.1
ABUW_0460	-	hypothetical protein	472018..472689	-	672	AKA30242.1	-1.69488	-1.28269	-1.43514
ABUW_0461	-	TonB family protein	472920..473804	+	885	AKA30243.1
ABUW_0462	-	hypothetical protein	473894..474370	-	477	AKA30244.1
ABUW_0463	phoL	phosphate starvation-inducible protein	474380..475468	-	1089	AKA30245.1
ABUW_0464	miaB	tRNA-i(6)A37 thiotransferase	475506..476957	-	1452	AKA30246.1
ABUW_0465	-	lytic transglycosylase, catalytic	477204..479189	+	1986	AKA30247.1	-1.19871	-0.94938
ABUW_0466	-	hypothetical protein	479247..479909	+	663	AKA30248.1
ABUW_0467	mdh	malate dehydrogenase	480121..481107	+	987	AKA30249.1	2.97983	3.04004	2.43093
ABUW_0468	-	hypothetical protein	481271..481516	+	246	AKA30250.1	-6.64131	-6.71244	-4.99431		1.56227
ABUW_0469	-	hypothetical protein	481565..482092	-	528	AKA30251.1	-4.49458	-5.16916	-3.7711
ABUW_0470	-	oxygenase	482160..482765	-	606	AKA30252.1
ABUW_0471	-	S-adenosyl-L-methionine-dependent methyltransferase family protein	482883..483740	+	858	AKA30253.1	1.47402	1.9169	1.32976
ABUW_0472	pssA	CDP-diacylglycerol--serine O-phosphatidyltransferase	483782..484615	+	834	AKA30254.1	1.12523	1.50074
ABUW_0473	-	hypothetical protein	484634..485701	+	1068	AKA30255.1
ABUW_0479	-	hypothetical protein	491708..492058	+	351	AKA30256.1		-1.05593	1.32098	-1.37763
ABUW_0480	-	hypothetical protein	492078..492641	+	564	AKA30257.1			1.7753	-0.994258
ABUW_0481	-	acyl-CoA dehydrogenase	492778..493941	+	1164	AKA30258.1			1.96506
ABUW_0482	-	transcriptional regulator, TetR family	493973..494572	-	600	AKA30259.1			2.1355
ABUW_0483	-	hypothetical protein	494607..494738	+	132	AKA30260.1			2.31649
ABUW_0484	-	hypothetical protein	494759..496564	+	1806	AKA30261.1			1.62866
ABUW_0485	-	oxidoreductase short-chain dehydrogenase/reductase family	496585..497496	+	912	AKA30262.1
ABUW_0486	-	methylcrotonoyl-CoA carboxylase beta chain	497507..499120	+	1614	AKA30263.1
ABUW_0487	-	acyl-CoA dehydrogenase	499163..500320	+	1158	AKA30264.1
ABUW_0488	-	enoyl-CoA hydratase	500331..501164	+	834	AKA30265.1
ABUW_0489	-	acetyl-/propionyl-coenzyme A carboxylase alpha chain	501183..503123	+	1941	AKA30266.1
ABUW_0490	-	hypothetical protein	503227..503883	-	657	AKA30267.1	-2.32791	-1.84402	-2.36862
ABUW_0491	sspB	stringent starvation protein B	503901..504329	-	429	AKA30268.1	-1.23289		-1.2776
ABUW_0492	sspA	stringent starvation protein A	504336..504989	-	654	AKA30269.1
ABUW_0493	rpsI	ribosomal protein S9	505160..505546	-	387	AKA30270.1	3.93458	3.59885	4.24433
ABUW_0494	rplM	ribosomal protein L13	505559..505987	-	429	AKA30271.1	3.9729	3.73812	4.36514
ABUW_0495	pdxA	4-hydroxythreonine-4-phosphate dehydrogenase	506169..507143	+	975	AKA30272.1		0.914766	0.885738
ABUW_0496	ksgA	dimethyladenosine transferase	507167..507979	+	813	AKA30273.1		0.925444
ABUW_0497	apaH	bis(5'-nucleosyl)-tetraphosphatase	507980..508819	+	840	AKA30274.1	1.33416	1.72524	1.25204
ABUW_0498	-	hypothetical protein	508862..509305	-	444	AKA30275.1
ABUW_0499	-	LrgB family protein	509390..510064	-	675	AKA30276.1
ABUW_0500	-	hypothetical protein	510075..510446	-	372	AKA30277.1
ABUW_0501	hflX	GTP-binding protein	510489..511823	-	1335	AKA30278.1		1.41845
ABUW_0502	-	phospholipid/glycerol acyltransferase	512027..512836	+	810	AKA30279.1
ABUW_0503	-	phospholipase D/transphosphatidylase	512837..514462	-	1626	AKA30280.1		-0.639959
ABUW_0504	-	Ser/Thr protein phosphatase family protein	514569..515579	+	1011	AKA30281.1	-1.79668	-1.50755	-1.55425
ABUW_0505	-	OmpA/MotB	515627..516106	-	480	AKA30282.1	-1.20844	-1.64274
ABUW_0506	-	GGDEF domain protein	516121..517344	-	1224	AKA30283.1		-1.10604
ABUW_0507	-	hypothetical protein	517350..517853	-	504	AKA30284.1
ABUW_0513	-	FAD-dependent pyridine nucleotide- disulfide oxidoreductase	523942..525315	-	1374	AKA30285.1	-1.09025	-0.825688
ABUW_0514	-	hypothetical protein	525402..526595	-	1194	AKA30286.1	-1.59192
ABUW_0515	-	hypothetical protein	526947..527282	-	336	AKA30287.1	-1.93874	-1.49389	-1.44595
ABUW_0516	-	alpha/beta fold family hydrolase	527475..528371	+	897	AKA30288.1
ABUW_0517	thi3	thioredoxin	528372..528809	+	438	AKA30289.1
ABUW_0518	-	hypothetical protein	528811..529233	+	423	AKA30290.1
ABUW_0519	-	hypothetical protein	529273..529767	-	495	AKA30291.1			-1.06066
ABUW_0520	-	nucleotide-binding protein	529803..530291	-	489	AKA30292.1	-1.25234	-1.19654	-1.87189
ABUW_0521	-	rhodanese domain protein	530383..530697	+	315	AKA30293.1	-1.63417		-1.26511
ABUW_0522	-	hypothetical protein	530749..532620	-	1872	AKA30294.1	1.11341	1.08375
ABUW_0523	-	hypothetical protein	532644..533123	-	480	AKA30295.1		0.921503
ABUW_0524	-	YCII-related protein	533128..533430	-	303	AKA30296.1		1.24339	1.0388
ABUW_0525	ispZ	intracellular septation protein A	533465..534079	-	615	AKA30297.1		0.97392
ABUW_0526	-	PHP domain protein	534124..534975	+	852	AKA30298.1		0.78988
ABUW_0527	-	hypothetical protein	534983..535894	-	912	AKA30299.1
ABUW_0528	radC	DNA repair protein RadC	535956..536663	-	708	AKA30300.1
ABUW_0529	coaBC	phosphopantothenoylcysteine decarboxylase/phosphopantothenate--cysteine ligase	536776..538029	+	1254	AKA30301.1	0.969083	1.06614	1.19637
ABUW_0530	secF	protein-export membrane protein SecF	538095..539060	-	966	AKA30302.1	1.53889	1.82568	1.3238
ABUW_0531	secD	protein-export membrane protein SecD	539069..540970	-	1902	AKA30303.1	2.04418	2.43837	1.78091
ABUW_0532	yajC	preprotein translocase, YajC subunit	541022..541351	-	330	AKA30304.1	1.98564	2.76578	2.19694
ABUW_0533	tgt	queuine tRNA-ribosyltransferase	541450..542583	-	1134	AKA30305.1	2.82611	3.15746	2.93738
ABUW_0534	-	LemA family	542759..543328	-	570	AKA30306.1
ABUW_0535	-	hypothetical protein	543415..544443	-	1029	AKA30307.1	-0.973256		-1.16822
ABUW_0536	queA	S-adenosylmethionine:tRNA ribosyltransferase-isomerase	544597..545634	-	1038	AKA30308.1	1.13997	1.26267	1.27159
ABUW_0538	-	integrase	546080..547147	+	1068	AKA30309.1
ABUW_0539	-	hypothetical protein	547175..547471	-	297	AKA30310.1
ABUW_0540	-	hypothetical protein	547468..547689	-	222	AKA30311.1
ABUW_0541	-	DNA exonuclease	547699..548436	-	738	AKA30312.1
ABUW_0542	-	single-stranded DNA-binding protein	548446..548799	-	354	AKA30313.1
ABUW_0543	-	hypothetical protein	548787..549104	-	318	AKA30314.1				1.42703
ABUW_0544	-	hypothetical protein	549097..549267	-	171	AKA30315.1
ABUW_0545	-	hypothetical protein	549257..549835	-	579	AKA30316.1
ABUW_0546	-	hypothetical protein	549874..550206	-	333	AKA30317.1	-1.01373			1.64825
ABUW_0547	-	hypothetical protein	550203..552941	-	2739	AKA30318.1		1.32105		1.26156
ABUW_0548	-	hypothetical protein	553035..553226	-	192	AKA30319.1
ABUW_0549	-	hypothetical protein	553319..553660	+	342	AKA30320.1
ABUW_0550	-	hypothetical protein	553705..553920	-	216	AKA30321.1	-3.29158		-1.85313	2.343
ABUW_0551	-	Rha family transcriptional regulator	554045..554860	-	816	AKA30322.1	-1.10743			0.723913
ABUW_0552	-	hypothetical protein	554968..555162	-	195	AKA30323.1			1.79641		1.47255
ABUW_0553	-	NAD-dependent DNA ligase	555472..556350	+	879	AKA30324.1	-2.19331	-1.62578	-1.66099
ABUW_0554	-	hypothetical protein	556350..556631	+	282	AKA30325.1	-2.88112	-1.77503	-2.19237	1.08694
ABUW_0555	-	hypothetical protein	556947..557165	-	219	AKA30326.1
ABUW_0556	-	phage zinc-binding transcriptional activator	557144..557383	-	240	AKA30327.1
ABUW_0557	-	phage late control protein D	557513..558826	-	1314	AKA30328.1
ABUW_0558	-	phage tail protein	558827..559267	-	441	AKA30329.1
ABUW_0559	-	phage-related membrane protein	559273..561723	-	2451	AKA30330.1
ABUW_0561	-	transposase	561809..562243	-	435	AKA30331.1		-0.89608
ABUW_0562	-	transposase inhibitor	562330..562899	-	570	AKA30332.1		-1.33408	-1.11339
ABUW_0563	-	beta-lactamase OXA-23	562998..563819	+	822	AKA30333.1	-1.74439		-1.43595	2.08887
ABUW_0564	-	AAA ATPase	563924..564565	-	642	AKA30334.1		1.64372	0.852454	1.0967
ABUW_0565	-	phage tail protein	564679..565020	-	342	AKA30335.1	2.33342	3.13072	2.7011
ABUW_0566	-	phage tail tube protein	565087..565605	-	519	AKA30336.1	2.74066	3.19686	3.02717
ABUW_0567	-	phage tail sheath protein	565618..566793	-	1176	AKA30337.1	2.49738	1.89436	2.55459
ABUW_0568	-	phage tail fiber protein	566943..568895	-	1953	AKA30338.1	-1.3772	-1.60296	-1.26027
ABUW_0569	-	phage tail protein	568907..569512	-	606	AKA30339.1
ABUW_0570	-	phage baseplate assembly protein	569512..570414	-	903	AKA30340.1
ABUW_0571	-	phage baseplate assembly protein	570411..570758	-	348	AKA30341.1
ABUW_0572	-	phage baseplate assembly protein	570755..571387	-	633	AKA30342.1
ABUW_0573	-	phage tail completion protein	571460..571909	-	450	AKA30343.1
ABUW_0574	-	phage tail completion protein	571906..572433	-	528	AKA30344.1		-1.36691	-1.07607
ABUW_0575	-	hypothetical protein	572430..573272	-	843	AKA30345.1	-1.26529	-1.09445	-1.21906
ABUW_0576	-	phage-related membrane protein	573257..573526	-	270	AKA30346.1
ABUW_0577	-	phage-related membrane protein	573523..573891	-	369	AKA30347.1		-1.10086
ABUW_0578	-	phage tail protein	573882..574091	-	210	AKA30348.1
ABUW_0579	-	phage head completion protein	574092..574595	-	504	AKA30349.1
ABUW_0580	-	phage small terminase subunit	574648..575394	-	747	AKA30350.1
ABUW_0581	-	capsid protein	575405..576415	-	1011	AKA30351.1
ABUW_0582	-	capsid scaffolding protein	576447..577274	-	828	AKA30352.1
ABUW_0583	-	phage-related terminase	577406..579220	+	1815	AKA30353.1
ABUW_0584	-	phage-related portal protein	579220..580218	+	999	AKA30354.1		-0.9351
ABUW_0585	-	two-component system histidine kinase sensor component	581551..582819	+	1269	AKA30355.1	-1.35066	-1.67111	-1.25168
ABUW_0586	glnE	glutamate-ammonia-ligase adenylyltransferase	582888..585638	+	2751	AKA30356.1		0.929064		0.758328
ABUW_0587	ilvE	branched-chain amino acid aminotransferase	585663..586589	+	927	AKA30357.1		1.43964		1.35832
ABUW_0588	-	hypothetical protein	586657..587547	+	891	AKA30358.1			-1.17844
ABUW_0589	-	hypothetical protein	587570..588598	+	1029	AKA30359.1
ABUW_0590	-	putative polysaccharide deacetylase	588595..589350	+	756	AKA30360.1
ABUW_0591	-	glycosyltransferase	589347..590111	+	765	AKA30361.1	-0.949339	-0.860699	-1.27743
ABUW_0592	-	glycosyltransferase	590123..591157	+	1035	AKA30362.1		-0.448625	-0.912183
ABUW_0593	-	hypothetical protein	591154..592047	-	894	AKA30363.1
ABUW_0594	-	LPS glycosyltransferase subfamily	592066..592881	-	816	AKA30364.1
ABUW_0595	-	UDP-N-acetylglucosamine 2-epimerase	593061..594188	+	1128	AKA30365.1
ABUW_0596	-	hypothetical protein	594190..594963	-	774	AKA30366.1
ABUW_0597	-	hypothetical protein	595024..595239	-	216	AKA30367.1		1.38597	1.11545
ABUW_0598	aspS	aspartyl-tRNA synthetase	595379..597157	-	1779	AKA30368.1	2.17534	3.19096	2.39342	1.02631
ABUW_0599	-	hypothetical protein	597328..598092	-	765	AKA30369.1
ABUW_0600	-	TonB-dependent receptor	598228..600303	+	2076	AKA30370.1
ABUW_0601	-	phospholipase D	600379..601842	+	1464	AKA30371.1	-1.95384	-2.07859	-2.50599
ABUW_0602	-	hypothetical protein	602037..602483	-	447	AKA30372.1
ABUW_0603	-	hypothetical protein	602648..603031	+	384	AKA30373.1	4.14321		6.2672	-3.33973	2.07445
ABUW_0604	-	phosphate-starvation-inducible E	603069..603551	-	483	AKA30374.1		-1.62611	1.86964	-1.69311	1.73977
ABUW_0605	acdA	acyl-CoA dehydrogenase	603670..605451	-	1782	AKA30375.1
ABUW_0606	acdB1	acyl-CoA dehydrogenase	605619..607421	-	1803	AKA30376.1		1.55947
ABUW_0607	-	hypothetical protein	607711..608091	-	381	AKA30377.1	2.0216		3.90213	-1.97402	1.83607
ABUW_0608	baeS	two component signal transduction system kinase sensor component	608325..609881	+	1557	AKA30378.1		-1.04264
ABUW_0609	baeR	two component signal transduction system response regulator	609901..610587	+	687	AKA30379.1
ABUW_0610	-	hypothetical protein	610651..612093	-	1443	AKA30380.1	1.06499	1.25586	1.05365
ABUW_0611	-	stearoyl-CoA 9-desaturase	612207..613379	-	1173	AKA30381.1		-1.01445		-0.972466
ABUW_0612	-	hypothetical protein	613588..614118	+	531	AKA30382.1	-1.81975	-1.6375	-1.53752
ABUW_0613	-	glycerophosphoryl diester phosphodiesterase	614147..614860	-	714	AKA30383.1
ABUW_0614	-	cobalamin adenosyltransferase	614933..615511	-	579	AKA30384.1
ABUW_0615	-	vitamin B12 receptor	615607..617481	-	1875	AKA30385.1		0.77596
ABUW_0616	trpF	phosphoribosylanthranilate isomerase	617839..618498	+	660	AKA30386.1		0.926843	0.846005
ABUW_0617	trpB1	tryptophan synthase, beta subunit	618482..619711	+	1230	AKA30387.1	1.90403	2.44805	1.98364
ABUW_0618	-	hypothetical protein	619721..620233	+	513	AKA30388.1		1.05237	0.752324
ABUW_0619	-	hypothetical protein	620271..621266	+	996	AKA30389.1
ABUW_0620	-	hypothetical protein	621275..622150	-	876	AKA30390.1
ABUW_0621	-	transcriptional regulator, AraC family	622271..623320	+	1050	AKA30391.1
ABUW_0622	trpA	tryptophan synthase, alpha subunit	623565..624368	+	804	AKA30392.1	0.995081	1.08849	1.92407
ABUW_0623	accD	acetyl-CoA carboxylase, carboxyl transferase, beta subunit	624365..625261	+	897	AKA30393.1		0.699234	1.42892
ABUW_0624	folC	folylpolyglutamate synthetase/dihydrofolate synthase	625258..626544	+	1287	AKA30394.1
ABUW_0625	-	hypothetical protein	626535..627605	+	1071	AKA30395.1
ABUW_0626	-	protein tyrosine/serine phosphatase	627624..628202	-	579	AKA30396.1
ABUW_0627	-	metallo-beta-lactamase superfamily protein	628199..629101	-	903	AKA30397.1
ABUW_0628	-	peroxidase	629273..629914	-	642	AKA30398.1	-2.7777	-2.43264	-3.27976
ABUW_0629	secA	preprotein translocase, SecA subunit	630322..633045	+	2724	AKA30399.1
ABUW_0630	-	hypothetical protein	633178..633621	+	444	AKA30400.1
ABUW_0631	-	metabolite transport protein	633688..634998	-	1311	AKA30401.1		0.922565
ABUW_0632	-	hemolysin-3	635133..635762	-	630	AKA30402.1	-1.90933	-1.354	-1.8044
ABUW_0633	-	putative methyltransferase	635874..637112	+	1239	AKA30403.1		-1.1773	-1.13776
ABUW_0634	-	acetyltransferase, gnat family	637125..637544	+	420	AKA30404.1	-1.0182	-1.10174	-1.24855
ABUW_0635	-	phospholipase, patatin family	637574..638434	-	861	AKA30405.1		0.967719
ABUW_0636	-	hypothetical protein	638450..638704	-	255	AKA30406.1
ABUW_0637	-	3-hydroxyacyl-CoA dehydrogenase	638869..641004	-	2136	AKA30407.1
ABUW_0638	-	acetyl-CoA acetyltransferase	641025..642230	-	1206	AKA30408.1
ABUW_0639	-	transcriptional regulator, AraC family	642400..643410	-	1011	AKA30409.1
ABUW_0640	-	alpha-methylacyl-CoA racemase	643621..644739	+	1119	AKA30410.1
ABUW_0641	-	porin B	644875..646128	+	1254	AKA30411.1	-1.37106		-1.89882	1.35056
ABUW_0642	gcd	glucose dehydrogenase	646302..648707	+	2406	AKA30412.1
ABUW_0643	cysI	sulfite reductase	648874..650517	+	1644	AKA30413.1	2.43126	0.852978	2.61975	-1.5417
ABUW_0644	-	hypothetical protein	650510..650995	+	486	AKA30414.1		-0.611334	1.32813	-1.49865
ABUW_0645	-	quaternary ammonium compound-resistance protein	651078..651431	+	354	AKA30415.1		-1.86513		-1.9269
ABUW_0646	-	hypothetical protein	651474..651917	-	444	AKA30416.1	-3.35681	-4.60814	-3.17862	-1.27788
ABUW_0647	-	acetyl-CoA acetyltransferase	652044..653219	-	1176	AKA30417.1	1.43238		0.726714	-1.27559
ABUW_0648	-	type 4 fimbrial biogenesis protein FimT	653328..653843	-	516	AKA30418.1	-2.02767	-1.18034	-1.96213	0.831066
ABUW_0649	-	outer membrane protein A	654223..655284	+	1062	AKA30419.1				1.13333
ABUW_0650	-	hypothetical protein	655407..655565	-	159	AKA30420.1	2.10582	1.68358	4.98479		2.84551
ABUW_0651	-	hypothetical protein	655569..656774	-	1206	AKA30421.1	2.94085	2.3898	5.87466		2.92074
ABUW_0652	lysP	amino-acid transport protein	657052..658512	-	1461	AKA30422.1	1.57978	1.51915	1.61513
ABUW_0653	rsmC	ribosomal RNA small subunit methyltransferase C	658534..659547	-	1014	AKA30423.1	1.86607	1.74492	1.73265
ABUW_0654	-	uracil-xanthine permease	659610..660968	-	1359	AKA30424.1	1.85306	1.68354	1.50526
ABUW_0655	typA	GTP-binding protein TypA/BipA	661147..662982	+	1836	AKA30425.1	2.6653	2.50846	3.26636
ABUW_0656	mscL	large conductance mechanosensitive channel protein	663238..663669	+	432	AKA30426.1	-3.0895	-1.72703	-2.20958	1.34925	0.796534
ABUW_0657	-	hypothetical protein	663812..664165	+	354	AKA30427.1		-2.00493
ABUW_0658	ppiC	peptidyl-prolyl cis-trans isomerase	664176..664466	-	291	AKA30428.1	-1.39448	-1.54698	-1.01584
ABUW_0659	mutM	formamidopyrimidine-DNA glycosylase	664486..665310	-	825	AKA30429.1
ABUW_0660	-	DNA-3-methyladenine glycosylase	665386..665952	+	567	AKA30430.1	-1.11889	-1.11982	-0.736928
ABUW_0661	-	TonB-dependent receptor	666085..668289	+	2205	AKA30431.1		-0.506481
ABUW_0662	-	NADPH dehydrogenase	668299..669405	+	1107	AKA30432.1			-0.78542
ABUW_0663	-	auxin efflux Carrier	669471..670394	+	924	AKA30433.1		-1.02707	-0.850277
ABUW_0664	-	hypothetical protein	670429..671253	-	825	AKA30434.1
ABUW_0665	-	thiol:disulfide interchange protein DsbC	671436..672146	-	711	AKA30435.1			-0.937576	1.05638
ABUW_0666	-	hypothetical protein	672292..673014	-	723	AKA30436.1		-1.07729
ABUW_0667	-	activator of HSP90 ATPase	673231..673680	+	450	AKA30437.1	-1.69159	-2.83394		-1.17942
ABUW_0668	-	hypothetical protein	673824..674180	+	357	AKA30438.1		-1.66498
ABUW_0669	phnA	alkylphosphonate utilization operon protein PhnA	674271..674615	+	345	AKA30439.1	-1.89102		-1.97171
ABUW_0671	-	transposase	674650..675084	-	435	AKA30440.1	-1.04919
ABUW_0672	-	transposase inhibitor	675171..675740	-	570	AKA30441.1		-1.37776	-1.08954
ABUW_0673	-	hypothetical protein	676016..676357	+	342	AKA30442.1	-5.85402	-5.91652	-4.93917
ABUW_0674	proS	prolyl-tRNA synthetase	676410..678125	-	1716	AKA30443.1	-2.54306	-1.97105	-2.51542
ABUW_0675	nolG	multidrug efflux protein	678184..681282	-	3099	AKA30444.1
ABUW_0676	nolF	multidrug efflux protein	681298..682416	-	1119	AKA30445.1		-0.711457	-1.02373
ABUW_0677	-	hypothetical protein	682476..683114	-	639	AKA30446.1		-1.15558
ABUW_0678	pilG	type IV pilus response regulator receiver protein PilG	683397..683780	+	384	AKA30447.1	-2.62094	-1.61154	-2.45127	1.00241
ABUW_0679	pilH	type IV pilus response regulator protein PilH	683804..684166	+	363	AKA30448.1	-3.091	-1.70628	-2.83023	1.37368
ABUW_0680	pilI	type IV pilus signal transduction protein PilI	684227..684763	+	537	AKA30449.1	-2.76594	-1.50406	-2.68386	1.25148
ABUW_0681	pilJ	type IV pilus methyl-accepting chemotaxis sensory transducer PilJ	684810..686888	+	2079	AKA30450.1	-1.14606		-1.56698
ABUW_0682	pilL	type IV pilus hybrid sensor kinase/response regulator PilL	687035..691555	+	4521	AKA30451.1
ABUW_0683	-	hypothetical protein	691552..692016	+	465	AKA30452.1	-1.2985		-0.969934
ABUW_0684	-	coproporphyrinogen III oxidase	692272..693663	+	1392	AKA30453.1	-3.53027	-1.97683	-2.25565	1.49531
ABUW_0685	-	alpha/beta hydrolase fold protein	693671..694552	+	882	AKA30454.1	-3.04216	-1.82584	-2.21655
ABUW_0686	dapE	succinyl-diaminopimelate desuccinylase	694690..695823	-	1134	AKA30455.1		0.98886	0.737305
ABUW_0687	ecnB	entericidin EcnAB	695949..696089	-	141	AKA30456.1	-4.32206	-4.23657	-4.00138
ABUW_0688	-	hypothetical protein	696191..697099	-	909	AKA30457.1	-2.63109	-2.00217	-2.20145
ABUW_0689	-	hypothetical protein	697204..697572	+	369	AKA30458.1			-1.22583
ABUW_0690	-	ErfK/YbiS/YcfS/YnhG family protein	697723..698226	+	504	AKA30459.1	-1.19664	-0.778209	-1.03486
ABUW_0697	-	hypothetical protein	699303..700088	-	786	AKA30460.1			1.32634
ABUW_0698	-	flavodoxin/nitric oxide synthase	700215..702761	-	2547	AKA30461.1			1.60744
ABUW_0699	-	hypothetical protein	702919..703494	-	576	AKA30462.1		0.920315	0.891133
ABUW_0700	-	hypothetical protein	703595..705673	-	2079	AKA30463.1
ABUW_0701	-	drug resistance transporter, Bcr/CflA subfamily	705897..707111	+	1215	AKA30464.1			-0.873119
ABUW_0702	-	nitroreductase	707139..707843	-	705	AKA30465.1
ABUW_0703	-	hypothetical protein	708354..708557	+	204	AKA30466.1
ABUW_0704	agcS	amino acid transport protein	708980..710455	+	1476	AKA30467.1		0.945367
ABUW_0705	-	phospholipase, patatin family	710624..711595	+	972	AKA30468.1		-0.979526		-0.97399
ABUW_0706	ilvA2	threonine dehydratase	711793..713028	+	1236	AKA30469.1
ABUW_0707	-	microcin B17 transport protein	713265..714461	+	1197	AKA30470.1			-0.99878
ABUW_0708	-	hypothetical protein	714500..715249	-	750	AKA30471.1
ABUW_0709	-	hypothetical protein	715374..716441	+	1068	AKA30472.1	-1.76695	-1.91744	-2.33292
ABUW_0710	-	hypothetical protein	716525..717043	+	519	AKA30473.1		-1.09506
ABUW_0711	-	intracellular protease, PfpI family	717122..717700	-	579	AKA30474.1	-1.53546	-1.41513	-1.23946
ABUW_0712	gatB	glutamyl-tRNA(Gln) amidotransferase, B subunit	717870..719339	-	1470	AKA30475.1	1.56055	1.79616	1.50248
ABUW_0713	gatA	glutamyl-tRNA(Gln) amidotransferase, A subunit	719339..720817	-	1479	AKA30476.1	2.20862	2.56905	2.29529
ABUW_0714	gatC	glutamyl-tRNA(Gln) amidotransferase, C subunit	720871..721185	-	315	AKA30477.1		0.895737	1.03733
ABUW_0715	mreB	rod shape-determining protein MreB	721319..722359	+	1041	AKA30478.1	1.53127	2.03771	1.8658
ABUW_0716	mreC	rod shape-determining protein MreC	722376..723233	+	858	AKA30479.1	1.75306	2.24859	1.84761
ABUW_0717	mreD	rod shape-determining protein MreD	723220..723711	+	492	AKA30480.1	1.79667	2.34967	1.84478
ABUW_0718	maf1	septum formation protein Maf	723699..724259	+	561	AKA30481.1	2.07326	2.47844	2.26336
ABUW_0719	cafA	ribonuclease G	724373..725827	+	1455	AKA30482.1	1.11964	1.56029	1.09801
ABUW_0720	-	hypothetical protein	725967..726140	+	174	AKA30483.1	-1.44724	-2.10168			1.49291
ABUW_0721	wax-dgaT	bifunctional protein wax ester synthase/acyl-CoA diacylglycerol acyltransferase	726170..727555	-	1386	AKA30484.1			1.84709	-1.23981
ABUW_0722	cysH	phosphoadenosine phosphosulfate reductase	727726..728460	-	735	AKA30485.1		0.724925	1.04934
ABUW_0723	thrH	phosphoserine phosphatase/homoserine phosphotransferase bifunctional protein	728645..729262	+	618	AKA30486.1
ABUW_0724	-	membrane protein involved in aromatic hydrocarbon degradation	729330..730760	-	1431	AKA30487.1
ABUW_0725	-	NAD(P)H dehydrogenase, quinone family	731359..732057	-	699	AKA30488.1
ABUW_0726	-	putative transcriptional regulator (AraC family)	732221..733255	+	1035	AKA30489.1
ABUW_0727	-	fatty acid desaturase	733298..734290	-	993	AKA30490.1
ABUW_0728	-	hypothetical protein	734397..735197	-	801	AKA30491.1
ABUW_0729	uppP	undecaprenyl-diphosphatase UppP	735553..736371	+	819	AKA30492.1			0.792334
ABUW_0730	-	transcriptional regulator, AraC family	736530..737423	+	894	AKA30493.1
ABUW_0731	-	NADPH:quinone oxidoreductase	737470..738468	+	999	AKA30494.1	-1.43347	-0.701393	-1.09828	0.733769
ABUW_0732	hchA	chaperone protein	738671..739546	+	876	AKA30495.1
ABUW_0733	-	hypothetical protein	739688..739888	-	201	AKA30496.1			-1.60842	2.00932
ABUW_0734	-	hypothetical protein	739888..740112	-	225	AKA30497.1		1.84525	-1.41895	2.86123
ABUW_0735	-	hypothetical protein	740109..740321	-	213	AKA30498.1		2.41715		2.72317
ABUW_0736	-	hypothetical protein	740318..740527	-	210	AKA30499.1		2.1839	-1.14323	2.44493
ABUW_0737	-	hypothetical protein	740524..741132	-	609	AKA30500.1		2.87169		2.74595
ABUW_0738	-	hypothetical protein	741129..741788	-	660	AKA30501.1		3.29764		2.77765
ABUW_0739	-	hypothetical protein	741785..742723	-	939	AKA30502.1		3.68881		2.97716
ABUW_0740	-	hypothetical protein	742733..742960	-	228	AKA30503.1		4.377		3.40031
ABUW_0741	-	hypothetical protein	742953..743345	-	393	AKA30504.1		4.67413		3.40852
ABUW_0742	-	hypothetical protein	743342..744103	-	762	AKA30505.1	1.98617	4.88738		2.98607
ABUW_0743	-	hypothetical protein	744096..744323	-	228	AKA30506.1		4.57482		3.09999
ABUW_0744	-	hypothetical protein	744323..744514	-	192	AKA30507.1		4.30947		2.90639
ABUW_0745	-	hypothetical protein	744709..746991	-	2283	AKA30508.1	-1.20077
ABUW_0746	-	hypothetical protein	747109..747324	-	216	AKA30509.1	-1.48394		-1.2928
ABUW_0747	-	putative transcriptional regulator, Cro/CI family	747339..748121	-	783	AKA30510.1		0.736547		1.16581
ABUW_0748	-	hypothetical protein	748249..748425	+	177	AKA30511.1		3.48783		2.24487
ABUW_0749	-	hypothetical protein	748422..748688	+	267	AKA30512.1	2.05259	4.84857	1.42525	2.90543
ABUW_0750	-	hypothetical protein	748784..748951	+	168	AKA30513.1	1.80597	4.55664		2.85066
ABUW_0751	-	hypothetical protein	748948..749841	+	894	AKA30514.1		2.76022		2.50966
ABUW_0752	-	replicative DNA helicase	749841..751166	+	1326	AKA30515.1		2.80722		2.38327	-1.74046
ABUW_0753	-	hypothetical protein	751163..751414	+	252	AKA30516.1		2.57895		2.32222
ABUW_0754	-	hypothetical protein	751411..751587	+	177	AKA30517.1		2.66652		2.00648
ABUW_0755	-	hypothetical protein	751584..752240	+	657	AKA30518.1		1.94445		1.77622	-1.57305
ABUW_0756	-	hypothetical protein	752237..752602	+	366	AKA30519.1				1.67485	-1.68365
ABUW_0757	-	hypothetical protein	752595..752774	+	180	AKA30520.1
ABUW_0758	-	hypothetical protein	752771..753025	+	255	AKA30521.1
ABUW_0759	-	hypothetical protein	753018..753365	+	348	AKA30522.1				1.70337
ABUW_0760	-	hypothetical protein	753436..753993	+	558	AKA30523.1		1.86971		1.77471
ABUW_0761	-	hypothetical protein	753990..754415	+	426	AKA30524.1					-1.60762
ABUW_0762	-	hypothetical protein	754425..755099	+	675	AKA30525.1				1.06238
ABUW_0763	-	hypothetical protein	755110..755379	+	270	AKA30526.1				1.55635
ABUW_0764	-	hypothetical protein	755390..755926	+	537	AKA30527.1				1.37973
ABUW_0766	-	hypothetical protein	756460..756633	+	174	AKA30528.1		-2.05404		-1.50599
ABUW_0767	-	hypothetical protein	756626..756901	+	276	AKA30529.1		-1.63286		-1.00855
ABUW_0768	-	hypothetical protein	756901..757086	+	186	AKA30530.1
ABUW_0769	-	hypothetical protein	757183..758253	+	1071	AKA30531.1	-1.38076		-1.1356	1.41921
ABUW_0770	-	hypothetical protein	758311..758793	+	483	AKA30532.1			-1.13012
ABUW_0771	-	hypothetical protein	758850..759053	+	204	AKA30533.1	-2.38004	-1.57891	-2.69302	0.794976
ABUW_0772	-	hypothetical protein	759095..759562	+	468	AKA30534.1		-0.93199	-2.19587		-1.31151
ABUW_0773	-	hypothetical protein	759531..760172	+	642	AKA30535.1					-1.8051
ABUW_0774	-	hypothetical protein	760231..760746	+	516	AKA30536.1			-2.97573		-2.43366
ABUW_0776	-	hypothetical protein	762038..763378	+	1341	AKA30537.1				-0.776756	-1.69917
ABUW_0777	-	phage head morphogenesis protein	763388..764494	+	1107	AKA30538.1					-1.67008
ABUW_0778	-	hypothetical protein	764491..764721	+	231	AKA30539.1					-1.5634
ABUW_0779	-	hypothetical protein	764737..764889	+	153	AKA30540.1
ABUW_0780	-	hypothetical protein	764941..765255	+	315	AKA30541.1					-1.71948
ABUW_0781	-	hypothetical protein	765364..766119	+	756	AKA30542.1
ABUW_0782	-	prophage LambdaCh01, coat protein	766133..767083	+	951	AKA30543.1					-1.7375
ABUW_0783	-	hypothetical protein	767128..767484	+	357	AKA30544.1
ABUW_0784	-	hypothetical protein	767488..767868	+	381	AKA30545.1
ABUW_0785	-	hypothetical protein	767868..768236	+	369	AKA30546.1				-1.14967	-1.61536
ABUW_0786	-	hypothetical protein	768298..768828	+	531	AKA30547.1	-2.41654		-2.79174	1.58443
ABUW_0787	-	hypothetical protein	769240..769638	+	399	AKA30548.1
ABUW_0788	-	hypothetical protein	769640..769858	+	219	AKA30549.1	-1.44719	-1.00975	-1.66263
ABUW_0789	-	hypothetical protein	769954..770304	+	351	AKA30550.1
ABUW_0790	-	putative tail fiber	770304..771401	+	1098	AKA30551.1
ABUW_0791	-	hypothetical protein	771497..772414	+	918	AKA30552.1
ABUW_0792	-	hypothetical protein	772484..772999	+	516	AKA30553.1					-1.66516
ABUW_0793	-	hypothetical protein	773502..773801	+	300	AKA30554.1	-1.80785	-2.21789
ABUW_0794	-	helix-turn-helix domain protein	773810..774268	+	459	AKA30555.1	-3.42467	-2.0829	-2.58538	1.34278
ABUW_0795	-	hypothetical protein	774374..774550	+	177	AKA30556.1	-1.21584			1.13324
ABUW_0796	-	hypothetical protein	774559..774882	+	324	AKA30557.1				1.26272
ABUW_0797	-	lipoprotein, putative	774915..775298	+	384	AKA30558.1	-1.71238		-1.06001	1.37918
ABUW_0798	-	hypothetical protein	775360..776103	+	744	AKA30559.1
ABUW_0799	-	Arc domain protein DNA binding domain protein	776117..776428	-	312	AKA30560.1	-4.21043	-3.52935	-3.57583
ABUW_0800	-	hypothetical protein	776544..776714	+	171	AKA30561.1	-2.67288	-2.518	-2.54951
ABUW_0801	-	hypothetical protein	776711..777712	+	1002	AKA30562.1	-1.014	-1.10921	-1.07513
ABUW_0802	-	hypothetical protein	777872..777991	+	120	AKA30563.1		-2.3603
ABUW_0803	-	hypothetical protein	778043..778390	+	348	AKA30564.1		-2.17857		-1.44471
ABUW_0804	-	tail tape measure protein	778451..783346	+	4896	AKA30565.1	-0.941763	-1.35976	-1.19885
ABUW_0805	-	hypothetical protein	783396..783794	+	399	AKA30566.1
ABUW_0806	-	bacteriophage D3 - Orf22	783794..784300	+	507	AKA30567.1				-1.95238	-2.75839
ABUW_0807	-	hypothetical protein	784297..784659	+	363	AKA30568.1				-1.70398	-2.42283
ABUW_0808	-	hypothetical protein	784652..788098	+	3447	AKA30569.1				-1.29376	-1.73379
ABUW_0809	-	hypothetical protein	788167..788556	+	390	AKA30570.1
ABUW_0810	-	hypothetical protein	788559..789101	+	543	AKA30571.1
ABUW_0811	-	hypothetical protein	789307..789573	-	267	AKA30572.1	-1.9658	-1.27342	-1.91151
ABUW_0812	-	hypothetical protein	789693..790199	-	507	AKA30573.1	-1.8508		-1.16439	0.992737
ABUW_0813	-	hypothetical protein	790240..790644	-	405	AKA30574.1	-1.79495			1.23396
ABUW_0814	-	hypothetical protein	790782..790979	+	198	AKA30575.1
ABUW_0815	-	site-specific recombinase, phage integrase family	790972..792216	-	1245	AKA30576.1	-0.905639		-0.921401
ABUW_0817	aroP2	aromatic amino acid transport protein	792535..793890	-	1356	AKA30577.1		0.948861		1.48184
ABUW_0818	prpF	AcnD-accessory protein PrpF	794270..795457	+	1188	AKA30578.1		0.889225
ABUW_0819	ispA	polyprenyl synthetase	795616..796527	+	912	AKA30579.1
ABUW_0820	-	hypothetical protein	796587..796955	+	369	AKA30580.1		-1.08699	-0.958544
ABUW_0821	-	band 7 protein	797022..797876	-	855	AKA30581.1
ABUW_0822	-	hypothetical protein	797905..798366	-	462	AKA30582.1		0.683573
ABUW_0823	-	hypothetical protein	798472..799389	-	918	AKA30583.1	1.28224	1.08857	1.52555
ABUW_0824	-	phospholipid/glycerol acyltransferase	799457..800083	-	627	AKA30584.1
ABUW_0825	-	major facilitator superfamily MFS_1	800211..801458	+	1248	AKA30585.1
ABUW_0826	-	hypothetical protein	802004..803308	+	1305	AKA30586.1
ABUW_0827	pmrC	lipid A phosphoethanolamine transferase	803537..805138	+	1602	AKA30587.1	-1.08427	-1.95806	-1.54059	-0.886536
ABUW_0828	qseB	two-component system DNA-binding response regulator	805153..805827	+	675	AKA30588.1	-1.44749	-1.48318	-1.4858
ABUW_0829	qseC	two-component system sensor kinase	805853..807187	+	1335	AKA30589.1		-0.828411	-0.846138
ABUW_0830	-	hypothetical protein	807188..807787	-	600	AKA30590.1
ABUW_0831	-	ammonium transporter	808039..809226	-	1188	AKA30591.1
ABUW_0832	-	transcriptional regulator, LysR family	809529..810413	-	885	AKA30592.1
ABUW_0833	-	hypothetical protein	810530..811435	+	906	AKA30593.1				-1.32778
ABUW_0834	-	DnaJ domain protein	811563..812579	+	1017	AKA30594.1		-1.65733	-1.14195	-1.16534
ABUW_0835	-	hypothetical protein	812711..813397	+	687	AKA30595.1	-3.15529	-2.96273	-2.51675
ABUW_0836	valS	valyl-tRNA synthetase	813464..816343	-	2880	AKA30596.1	1.80567	1.88972	1.67664
ABUW_0837	-	hypothetical protein	816540..817217	+	678	AKA30597.1		-1.00257
ABUW_0838	-	short-chain dehydrogenase/reductase	817243..818049	+	807	AKA30598.1
ABUW_0839	-	hypothetical protein	818104..818538	+	435	AKA30599.1	-1.6522	-1.69784	-1.69984
ABUW_0840	-	hypothetical protein	818535..818969	-	435	AKA30600.1			-0.985496
ABUW_0841	-	hypothetical protein	818977..819327	-	351	AKA30601.1				0.850368
ABUW_0842	adeK	multidrug efflux protein AdeK	819437..820891	-	1455	AKA30602.1		0.870471
ABUW_0843	adeJ	multidrug efflux protein AdeJ	820891..824067	-	3177	AKA30603.1	1.92856	2.59095	2.04549
ABUW_0844	adeI	multidrug efflux protein AdeI	824080..825330	-	1251	AKA30604.1	1.51754	2.1457	1.88826
ABUW_0845	-	hypothetical protein	825355..825981	-	627	AKA30605.1	1.50497	2.38181	2.21577
ABUW_0846	-	site-specific recombinase	826166..828226	-	2061	AKA30606.1		0.966627
ABUW_0847	ispB	trans-hexaprenyltranstransferase	828241..829218	-	978	AKA30607.1		1.29167	0.789106	0.676252
ABUW_0848	rplU	ribosomal protein L21	829662..829973	+	312	AKA30608.1	3.21277	3.34242	4.48568		1.22227
ABUW_0849	rpmA	ribosomal protein L27	829992..830249	+	258	AKA30609.1	3.24757	3.33919	4.36253
ABUW_0850	lolA	outer membrane lipoprotein carrier protein LolA	830490..831185	+	696	AKA30610.1			1.70044		1.67998
ABUW_0851	-	hypothetical protein	831313..832101	+	789	AKA30611.1	-2.08829	-1.38939	-2.04841
ABUW_0852	serS	seryl-tRNA synthetase	832220..833491	+	1272	AKA30612.1	1.44496	1.68272	1.47462
ABUW_0853	cobA	uroporphyrin-III C-methyltransferase	833559..834932	+	1374	AKA30613.1	1.62931	1.68657	1.40231
ABUW_0854	-	RNA methyltransferase, TrmH family	835009..835482	+	474	AKA30614.1	1.22181	1.19019
ABUW_0855	-	transcriptional regulator, PadR family	835532..835912	-	381	AKA30615.1			1.95137
ABUW_0856	-	hypothetical protein	836029..836589	+	561	AKA30616.1	-1.04693	-2.00606		-0.970903
ABUW_0857	-	putrescine importer	836629..838014	-	1386	AKA30617.1			0.842124
ABUW_0858	-	alcohol dehydrogenase, class IV	838280..839464	-	1185	AKA30618.1
ABUW_0859	-	hypothetical protein	839466..839915	-	450	AKA30619.1
ABUW_0860	lipB	lipoate-protein ligase B	840080..840733	-	654	AKA30620.1
ABUW_0861	-	hypothetical protein	840917..841204	-	288	AKA30621.1
ABUW_0862	rpoD	RNA polymerase sigma factor sigma-70	841302..843188	-	1887	AKA30622.1	1.21166	1.28564	1.50879
ABUW_0863	-	hypothetical protein	843547..843753	+	207	AKA30623.1		-1.11132
ABUW_0864	-	YgfB/YecA family protein	843829..844353	+	525	AKA30624.1		-1.18408
ABUW_0865	-	rhodanese domain protein	844476..845408	-	933	AKA30625.1		0.571348	1.01727
ABUW_0866	-	hypothetical protein	845520..846005	+	486	AKA30626.1
ABUW_0867	gltA	citrate synthase I	846075..847349	-	1275	AKA30627.1	3.32532	2.36209	2.63064
ABUW_0868	sdhC	succinate dehydrogenase, cytochrome b556 subunit	848313..848705	+	393	AKA30628.1
ABUW_0869	sdhD	succinate dehydrogenase, hydrophobic membrane anchor protein	848705..849070	+	366	AKA30629.1	1.35512	1.65359	1.32926
ABUW_0870	sdhA	succinate dehydrogenase, flavoprotein subunit	849083..850918	+	1836	AKA30630.1	2.06471	1.68503	1.36062
ABUW_0871	sdhB	succinate dehydrogenase iron-sulfur subunit	850933..851643	+	711	AKA30631.1	1.9955	1.86388	1.66025
ABUW_0872	sucA	2-oxoglutarate dehydrogenase, E1 component	852214..855054	+	2841	AKA30632.1	2.00753	1.81939	1.48016
ABUW_0873	sucB	2-oxoglutarate dehydrogenase, E2 component, dihydrolipoamide succinyltransferase	855054..856250	+	1197	AKA30633.1	1.66899	1.42374	1.20627
ABUW_0874	lpdA1	dihydrolipoamide dehydrogenase	856313..857746	+	1434	AKA30634.1	2.3879	2.45037	2.09926
ABUW_0875	sucC	succinyl-CoA synthase, beta subunit	857894..859060	+	1167	AKA30635.1		1.35111
ABUW_0876	sucD	succinyl-CoA synthetase, alpha subunit	859075..859965	+	891	AKA30636.1	1.97051	1.06512	1.0213
ABUW_0877	-	hypothetical protein	860089..860283	+	195	AKA30637.1				-0.822689
ABUW_0878	-	hypothetical protein	860346..860462	-	117	AKA30638.1
ABUW_0879	-	hypothetical protein	860607..861338	+	732	AKA30639.1		0.747291	1.21532
ABUW_0880	-	hypothetical protein	861644..861760	+	117	AKA30640.1		-1.46793		-1.12357
ABUW_0881	trpS	tryptophanyl-tRNA synthetase	862134..863147	-	1014	AKA30641.1		0.651406
ABUW_0882	-	hypothetical protein	863355..864278	+	924	AKA30642.1	-1.97398	-1.2565	-1.81184	0.717388
ABUW_0883	-	metallopeptidase, zinc binding	864308..865207	+	900	AKA30643.1	-1.77817	-0.954362	-1.74468	0.82034
ABUW_0884	-	putave Na+/H+ antiporter	865445..866947	+	1503	AKA30644.1
ABUW_0885	-	biofilm-associated protein	867406..881448	+	14043	AKA30645.1
ABUW_0886	-	hypothetical protein	881595..883250	+	1656	AKA30646.1	-1.52449	-1.49882	-1.80913
ABUW_0887	-	hypothetical protein	883247..884971	+	1725	AKA30647.1	-1.26399	-0.885148	-1.13216
ABUW_0888	-	metalloprotease	884968..885684	-	717	AKA30648.1	-2.21824	-2.00482	-2.09653
ABUW_0889	-	methylated-DNA--protein-cysteine methyltransferase	885778..886095	+	318	AKA30649.1	-1.90089	-2.03799	-1.21361
ABUW_0890	-	universal stress protein	886151..886588	-	438	AKA30650.1	-4.19597	-4.59563	-3.61048
ABUW_0891	cat	chloramphenicol acetyltransferase	886709..887341	-	633	AKA30651.1	1.33239		1.51444	-0.864747
ABUW_0892	greA	transcription elongation factor GreA	887420..887896	-	477	AKA30652.1	1.39571	0.936044	2.20357
ABUW_0893	carB	carbamoyl-phosphate synthase, large subunit	887984..891214	-	3231	AKA30653.1	3.51696	3.08494	3.15569
ABUW_0894	carA	carbamoyl-phosphate synthase, small subunit	891229..892368	-	1140	AKA30654.1	4.12226	3.94587	3.97986
ABUW_0895	-	hypothetical protein	892682..893269	+	588	AKA30655.1	-3.45183	-3.40404	-2.23595		1.13056
ABUW_0896	-	hypothetical protein	893329..893865	-	537	AKA30656.1
ABUW_0897	-	hypothetical protein	893880..894203	-	324	AKA30657.1	1.64169	1.53115	1.39242
ABUW_0898	rrmJ	ribosomal RNA large subunit methyltransferase J	894403..895053	+	651	AKA30658.1
ABUW_0899	ftsH	cell division protein FtsH	895188..897083	+	1896	AKA30659.1	1.12726	1.0673
ABUW_0900	folP	dihydropteroate synthase	897215..898066	+	852	AKA30660.1
ABUW_0901	-	hypothetical protein	898201..898515	+	315	AKA30661.1
ABUW_0902	-	hypothetical protein	898516..898881	-	366	AKA30662.1			1.08099
ABUW_0904	-	alkaline phosphatase	899218..900981	+	1764	AKA30663.1			0.94651
ABUW_0907	folD	methenyltetrahydrofolate cyclohydrolase	901404..902252	+	849	AKA30664.1	2.04266	2.32922	1.59272
ABUW_0908	prmA2	ribosomal protein L11 methyltransferase	902493..903161	+	669	AKA30665.1
ABUW_0909	-	hypothetical protein	903183..903605	-	423	AKA30666.1	-2.51052	-2.10209	-2.32838
ABUW_0910	kgtP	MFS permease	903722..905041	-	1320	AKA30667.1	-1.33913	-0.832213	-1.16907
ABUW_0911	glpK	glycerol kinase	905428..906936	+	1509	AKA30668.1		0.839768		0.89472
ABUW_0912	glpD	glycerol-3-phosphate dehydrogenase	907091..908608	+	1518	AKA30669.1	-1.68397	-1.43599	-1.58678
ABUW_0913	pckG	phosphoenolpyruvate carboxykinase	908650..910482	-	1833	AKA30670.1	2.87134	2.9615	2.97517
ABUW_0914	-	hypothetical protein	910874..911812	+	939	AKA30671.1	-2.61437	-2.83287	-2.31699
ABUW_0915	-	putative phosphodiesterase	911793..912551	+	759	AKA30672.1	-1.97598	-1.82167	-1.72626
ABUW_0916	-	biofilm-associated protein	913802..922945	+	9144	AKA30673.1				1.56882
ABUW_0917	groS	chaperonin GroS	923186..923476	+	291	AKA30674.1	-1.5251	-1.37143
ABUW_0918	groL	chaperonin GroL	923535..925169	+	1635	AKA30675.1
ABUW_0919	dgkA	diacylglycerol kinase	925345..925719	-	375	AKA30676.1		-0.96762
ABUW_0920	-	metal-dependent hydrolase of the beta-lactamase superfamily	925859..926788	+	930	AKA30677.1	-1.32011		-1.35678
ABUW_0921	-	glycerophosphoryl diester phosphodiesterase	926832..927974	-	1143	AKA30678.1		-1.22858
ABUW_0922	-	multidrug efflux protein	928238..931333	+	3096	AKA30679.1
ABUW_0923	-	hypothetical protein	931406..931981	+	576	AKA30680.1
ABUW_0924	htpX	heat shock protein htpX	932031..932936	-	906	AKA30681.1		1.97656	1.15339
ABUW_0925	-	lytic transglycosylase, catalytic	933194..933970	-	777	AKA30682.1	1.81535	2.34189	2.23343
ABUW_0926	-	PP-loop domain protein	934561..935466	+	906	AKA30683.1	1.18017		1.36677
ABUW_0927	-	hypothetical protein	935673..936056	+	384	AKA30684.1	-1.76724	-1.95174	-1.44123
ABUW_0928	-	lytic transglycosylase, catalytic	936148..937260	-	1113	AKA30685.1	3.9361	1.85355	4.1215	-2.00205
ABUW_0929	greB	transcription elongation factor GreB	937633..938127	+	495	AKA30686.1			0.794626
ABUW_0931	-	hypothetical protein	938388..938816	-	429	AKA30687.1		-1.87173
ABUW_0932	-	non-ribosomal peptide synthetase	939525..943523	+	3999	AKA30688.1
ABUW_0933	-	hypothetical protein	943756..944061	-	306	AKA30689.1
ABUW_0934	-	hypothetical protein	944179..944481	-	303	AKA30690.1
ABUW_0935	-	hypothetical protein	944654..945046	-	393	AKA30691.1	-1.84705	-1.56755	-1.84773
ABUW_0936	-	hypothetical protein	945094..945366	-	273	AKA30692.1	-1.93475		-1.61834
ABUW_0937	-	hypothetical protein	945425..945700	-	276	AKA30693.1	-3.09165	-2.49936	-2.62048
ABUW_0940	-	nitroreductase family protein	947003..947608	-	606	AKA30694.1
ABUW_0941	-	oxidoreductase short chain dehydrogenase/reductase family	947646..948428	-	783	AKA30695.1		1.49321		1.48841
ABUW_0942	-	transcriptional regulator, TetR family	948551..949117	+	567	AKA30696.1	-1.34688		-1.51769	1.01119
ABUW_0943	-	Glycerate kinase	949114..950271	-	1158	AKA30697.1
ABUW_0944	-	oxidoreductase alpha (molybdopterin) subunit	950665..953073	+	2409	AKA30698.1	-1.07191	-0.816755	-1.49718
ABUW_0945	fdhD	formate dehydrogenase accessory protein FdhD	953152..953943	+	792	AKA30699.1		-0.932031	-1.56169
ABUW_0946	-	hypothetical protein	954063..954455	+	393	AKA30700.1		-1.13708	-1.02086
ABUW_0947	pdxB	D-isomer specific 2-hydroxyacid dehydrogenase, NAD-binding	954560..955627	+	1068	AKA30701.1
ABUW_0948	-	lysyl-tRNA synthetase	955624..956598	+	975	AKA30702.1		0.741573
ABUW_0949	-	hypothetical protein	956657..957634	-	978	AKA30703.1
ABUW_0950	radA	DNA repair protein RadA	957717..959105	-	1389	AKA30704.1	1.21394	0.963988	1.00055
ABUW_0951	cycA3	D-serine/D-alanine/glycine transporter	959522..961000	+	1479	AKA30705.1
ABUW_0952	-	hypothetical protein	961141..961365	+	225	AKA30706.1	1.37998	1.17297	1.48148
ABUW_0953	lysA	diaminopimelate decarboxylase	961388..962638	+	1251	AKA30707.1	1.63507	1.76016	1.71969
ABUW_0954	dapF	diaminopimelate epimerase	962644..963489	+	846	AKA30708.1	1.51528	1.52527	1.45981
ABUW_0955	-	alpha/beta hydrolase fold protein	963553..964197	+	645	AKA30709.1
ABUW_0956	-	lysine exporter protein	964248..964871	-	624	AKA30710.1
ABUW_0957	xerC	tyrosine recombinase XerC	965007..965921	+	915	AKA30711.1	-1.56976	-1.47066	-1.44752
ABUW_0958	etfB	electron transfer flavoprotein subunit beta	966358..967107	+	750	AKA30712.1
ABUW_0959	etfA	electron transfer flavoprotein subunit alpha	967125..968057	+	933	AKA30713.1	0.985605	1.31097
ABUW_0960	gyrA	DNA gyrase, A subunit	968423..971137	+	2715	AKA30714.1
ABUW_0961	-	hypothetical protein	971189..972835	-	1647	AKA30715.1	-1.40679	-1.61718	-1.2104
ABUW_0962	-	hypothetical protein	972845..973225	-	381	AKA30716.1		-1.89956
ABUW_0963	-	glycosyltransferase	973225..974205	-	981	AKA30717.1
ABUW_0964	-	hypothetical protein	974202..974996	-	795	AKA30718.1
ABUW_0965	-	ABC-2 type transporter family	975261..976352	-	1092	AKA30719.1
ABUW_0966	-	multidrug ABC transporter permease	976349..977419	-	1071	AKA30720.1
ABUW_0967	-	putative RND family drug transporter	977483..978604	-	1122	AKA30721.1	-1.16945		-1.03086	0.692805
ABUW_0968	-	putative RND family drug transporter	978617..980116	-	1500	AKA30722.1	-1.65282	-0.871621	-1.5058	0.769281
ABUW_0969	serC	phosphoserine aminotransferase	980484..981563	+	1080	AKA30723.1
ABUW_0970	-	hypothetical protein	981621..981767	-	147	AKA30724.1		-1.91102	-1.42294
ABUW_0971	-	hypothetical protein	981801..982742	-	942	AKA30725.1
ABUW_0972	-	hypothetical protein	983032..983484	+	453	AKA30726.1	-1.95598	-1.58697	-1.98413
ABUW_0973	-	hypothetical protein	983495..984403	+	909	AKA30727.1
ABUW_0974	lolC	lipoprotein-releasing system transmembrane protein LolE	984606..985886	+	1281	AKA30728.1		0.727175
ABUW_0975	lolD	lipoprotein releasing system, ATP-binding protein	985879..986565	+	687	AKA30729.1		1.21496	1.12045
ABUW_0976	comA	competence factor involved in DNA uptake	986651..989083	+	2433	AKA30730.1
ABUW_0977	-	lipid A biosynthesis acyltransferase	989036..990019	-	984	AKA30731.1
ABUW_0978	sppA	signal peptide peptidase SppA, 36K type	990075..991172	+	1098	AKA30732.1	-0.996265		-1.01939
ABUW_0979	-	hydrolase	991191..992000	+	810	AKA30733.1	-1.06424	-1.26863	-1.42236
ABUW_0980	purN	phosphoribosylglycinamide formyltransferase	992065..992694	-	630	AKA30734.1	2.0073	1.79102	2.02994
ABUW_0981	purM	phosphoribosylformylglycinamidine cyclo-ligase	992691..993761	-	1071	AKA30735.1	2.21528	2.02896	2.52645
ABUW_0982	-	permease	993897..995090	+	1194	AKA30736.1
ABUW_0983	hda	DnaA family protein	995111..995809	+	699	AKA30737.1
ABUW_0984	-	hypothetical protein	996126..997979	+	1854	AKA30738.1
ABUW_0985	-	hypothetical protein	997995..1000436	+	2442	AKA30739.1
ABUW_0986	-	hypothetical protein	1000526..1000915	-	390	AKA30740.1		-1.49339
ABUW_0987	-	hypothetical protein	1000905..1001225	-	321	AKA30741.1		-1.35204
ABUW_0988	-	RNA polymerase sigma-70 factor	1001215..1001829	-	615	AKA30742.1			1.34316	-1.56922
ABUW_0989	-	tRNA/rRNA methyltransferase	1001989..1002765	-	777	AKA30743.1	1.73134	1.28218	1.53633
ABUW_0990	fbp1	fructose-1,6-bisphosphatase	1002822..1003793	-	972	AKA30744.1	1.27385	0.935118	1.39534
ABUW_0991	-	hypothetical protein	1003976..1004164	+	189	AKA30745.1	-3.28544	-4.41987	-1.84357	-1.17141
ABUW_0992	pal	peptidoglycan-associated lipoprotein	1004219..1004782	-	564	AKA30746.1	-2.15952	-2.40935			1.06747
ABUW_0993	tolB	Tol-Pal system beta propeller repeat protein TolB	1004810..1006090	-	1281	AKA30747.1	1.03512	1.05874	1.43584
ABUW_0994	tolA	tolerance to group A colicins single-stranded filamentous DNA phage	1006184..1007530	-	1347	AKA30748.1	2.28934	0.88464	1.66278	-1.42841
ABUW_0995	tolR	protein TolR	1007534..1007986	-	453	AKA30749.1	1.0877	0.736118	0.982959
ABUW_0996	tolQ	protein TolQ	1007986..1008684	-	699	AKA30750.1
ABUW_0997	ybgC	tol-pal system-associated acyl-CoA thioesterase	1008708..1009115	-	408	AKA30751.1			1.06452
ABUW_0998	-	Peptidase M20D, amidohydrolase	1009326..1010660	-	1335	AKA30752.1
ABUW_0999	ruvB	Holliday junction DNA helicase RuvB	1010866..1011870	-	1005	AKA30753.1	1.31524	2.46945		1.18181
ABUW_1000	ruvA	Holliday junction DNA helicase RuvA	1011879..1012478	-	600	AKA30754.1	1.48517	2.71402	1.23719	1.24712
ABUW_1001	dgt	deoxyguanosinetriphosphate triphosphohydrolase	1012570..1013910	-	1341	AKA30755.1		2.51367		2.06561
ABUW_1002	purL	phosphoribosylformylglycinamidine synthase	1014220..1018053	+	3834	AKA30756.1	2.27335	1.3598	2.22469	-0.899592
ABUW_1003	-	MFS family drug transporter	1018136..1019341	+	1206	AKA30757.1		-0.633127		-0.654961
ABUW_1004	-	hypothetical protein	1019542..1019667	+	126	AKA30758.1	-1.89889	-2.3951	-1.70357
ABUW_1005	-	hypothetical protein	1019736..1020053	+	318	AKA30759.1	-2.23201	-2.38901	-1.74729
ABUW_1006	-	enoyl-CoA hydratase/isomerase	1020050..1020850	-	801	AKA30760.1
ABUW_1007	-	nicotinamide-nucleotide adenylyltransferase	1020918..1021550	+	633	AKA30761.1
ABUW_1008	-	hypothetical protein	1021621..1022190	-	570	AKA30762.1	-1.17993	-1.36665	-0.912211
ABUW_1009	bcp	bacterioferritin comigratory protein	1022313..1022774	-	462	AKA30763.1
ABUW_1010	-	ATPase	1022792..1023478	-	687	AKA30764.1		0.519455	0.922062
ABUW_1011	-	hypothetical protein	1023569..1023985	-	417	AKA30765.1	-1.48494	-1.72147	-1.84317
ABUW_1012	-	ExsB protein	1023999..1024670	-	672	AKA30766.1		-1.11465	-1.2584
ABUW_1013	-	radical SAM domain protein	1024711..1025421	-	711	AKA30767.1	3.34851	3.219	3.48344
ABUW_1014	dapD	2,3,4,5-tetrahydropyridine-2,6-dicarboxylate N-succinyltransferase	1025500..1026321	-	822	AKA30768.1	1.32151	1.4414	1.95239
ABUW_1015	carO	outer membrane protein CarO	1026616..1027356	+	741	AKA30769.1	-2.92827	-3.02298	-1.94099
ABUW_1016	cbl	transcriptional regulator, LysR family	1027445..1028368	-	924	AKA30770.1	-2.46179	-2.58563	-2.79879
ABUW_1017	cysA	sulfate ABC transporter, ATP-binding protein CysA	1028440..1029501	-	1062	AKA30771.1	-1.46584	-1.63025	-1.64481
ABUW_1018	cysW	sulfate ABC transporter, permease protein CysW	1029513..1030397	-	885	AKA30772.1
ABUW_1019	cysT	sulfate ABC transporter, permease protein CysT	1030394..1031227	-	834	AKA30773.1			-2.05737
ABUW_1020	-	alpha/beta hydrolase fold protein	1031308..1031916	-	609	AKA30774.1	-2.34604	-1.63186	-2.82593
ABUW_1021	cysP	thiosulfate-binding protein	1031947..1032954	-	1008	AKA30775.1	-2.93825	-1.66794	-3.43118	1.25241
ABUW_1022	pabC	aminodeoxychorismate lyase	1033218..1034030	+	813	AKA30776.1		-0.762026
ABUW_1023	-	aminodeoxychorismate lyase	1034032..1035102	+	1071	AKA30777.1
ABUW_1024	tmk	thymidylate kinase	1035112..1035711	+	600	AKA30778.1		0.808067
ABUW_1025	-	thioesterase family protein	1035849..1036265	+	417	AKA30779.1		0.666356
ABUW_1026	nadB	L-aspartate oxidase	1036320..1037969	-	1650	AKA30780.1
ABUW_1027	degP	peptidase S1C, Do	1038194..1039570	+	1377	AKA30781.1	-1.14432		-0.902253
ABUW_1028	-	thioesterase superfamily	1039691..1040140	+	450	AKA30782.1
ABUW_1029	lepA	GTP-binding protein LepA	1040318..1042135	+	1818	AKA30783.1	2.12214	2.11438	2.15913
ABUW_1030	lepB	signal peptidase I	1042206..1043033	+	828	AKA30784.1	1.021	0.788335
ABUW_1031	-	hypothetical protein	1043057..1043431	+	375	AKA30785.1	1.49883	1.39277	1.3624
ABUW_1032	rnc	ribonuclease III	1043403..1044095	+	693	AKA30786.1	1.9432	2.06846	1.85555
ABUW_1033	era	GTP-binding protein Era	1044101..1045129	+	1029	AKA30787.1		1.14306
ABUW_1034	-	hypothetical protein	1045148..1045348	+	201	AKA30788.1
ABUW_1035	recO	DNA repair protein RecO	1045358..1046071	+	714	AKA30789.1
ABUW_1036	pdxJ	pyridoxal phosphate biosynthetic protein PdxJ	1046085..1046810	+	726	AKA30790.1	1.90151	1.79076	1.60966
ABUW_1037	-	tRNA--hydroxylase	1046817..1047461	+	645	AKA30791.1	1.50074	1.35127	1.17477
ABUW_1038	-	short-chain dehydrogenase/reductase	1047755..1048513	+	759	AKA30792.1
ABUW_1040	-	hypothetical protein	1049006..1049434	+	429	AKA30793.1
ABUW_1041	-	thioesterase superfamily protein	1049449..1049886	-	438	AKA30794.1	1.0104	1.86346	1.90924	0.87276
ABUW_1042	-	hypothetical protein	1050072..1050482	+	411	AKA30795.1	-2.90822	-2.74251	-2.67351
ABUW_1043	aspC	aspartate aminotransferase A	1050534..1051769	-	1236	AKA30796.1	2.47356	2.14954	2.75444
ABUW_1044	-	hypothetical protein	1051977..1052156	+	180	AKA30797.1		-1.55506
ABUW_1045	-	GGDEF family protein	1052191..1053627	-	1437	AKA30798.1	-1.22421	-1.05807	-0.803448
ABUW_1046	-	hypothetical protein	1053802..1054593	-	792	AKA30799.1	-2.28861	-2.35932	-2.02974
ABUW_1047	uvrB	excinuclease ABC, B subunit	1054773..1056794	+	2022	AKA30800.1
ABUW_1048	-	outer membrane lipoprotein Blc	1056888..1057475	+	588	AKA30801.1
ABUW_1049	rarD	RarD protein	1057587..1058531	+	945	AKA30802.1
ABUW_1050	gap	glyceraldehyde-3-phosphate dehydrogenase	1058748..1060205	+	1458	AKA30803.1
ABUW_1051	-	hypothetical protein	1060355..1061089	+	735	AKA30804.1	-1.47763	-1.49499	-1.42075
ABUW_1052	-	hypothetical protein	1061101..1061775	+	675	AKA30805.1		-1.01743	-1.4827
ABUW_1053	-	GTP-binding protein Obg/CgtA	1061940..1063160	+	1221	AKA30806.1	2.61345	2.58295	3.05156
ABUW_1054	proB	glutamate 5-kinase	1063176..1064309	+	1134	AKA30807.1	2.02668	1.12796	1.70499
ABUW_1055	-	phosphoserine phosphatase	1064336..1064992	-	657	AKA30808.1		-1.34896		-0.554944
ABUW_1056	-	hypothetical protein	1064959..1066233	-	1275	AKA30809.1	1.26863	1.39868	1.25662
ABUW_1057	dusB	tRNA-dihydrouridine synthase B	1066251..1067276	+	1026	AKA30810.1	1.32413	1.58518	1.08295
ABUW_1058	-	2-nitropropane dioxygenase	1067320..1068366	-	1047	AKA30811.1
ABUW_1059	-	hypothetical protein	1068477..1069178	-	702	AKA30812.1
ABUW_1060	-	hypothetical protein	1069431..1070651	+	1221	AKA30813.1	-2.50556	-1.75321	-2.3931	0.740952
ABUW_1061	wecB	UDP-N-acetylglucosamine 2-epimerase	1070654..1071790	+	1137	AKA30814.1	-2.59109	-1.82457	-2.86154	0.754037
ABUW_1062	-	hypothetical protein	1071798..1072703	-	906	AKA30815.1			-1.02151	0.589577
ABUW_1063	-	hypothetical protein	1072681..1074525	-	1845	AKA30816.1	-0.968506	-0.863236	-1.47535
ABUW_1064	-	glycosyltransferase	1074526..1075776	-	1251	AKA30817.1	-1.80235	-1.58582	-1.74049
ABUW_1065	-	hypothetical protein	1075763..1076659	-	897	AKA30818.1	-1.22233	-1.11915	-1.58501
ABUW_1066	-	hypothetical protein	1076659..1077399	-	741	AKA30819.1	-1.70227	-1.72828	-1.50282
ABUW_1067	phrB	deoxyribodipyrimidine photo-lyase	1077594..1079036	-	1443	AKA30820.1	-1.12911	-1.6095	-1.68963
ABUW_1068	slyD	peptidyl-prolyl cis-trans isomerase, FKBP-type	1079141..1079623	-	483	AKA30821.1
ABUW_1069	ndh	NADH dehydrogenase	1079759..1081045	-	1287	AKA30822.1
ABUW_1070	-	D-ala-D-ala-carboxypeptidase penicillin-binding protein	1081145..1082464	-	1320	AKA30823.1	1.42274		1.50722	-1.22927
ABUW_1071	-	peptidase M61	1082637..1084340	+	1704	AKA30824.1
ABUW_1072	idh	isocitrate dehydrogenase, NADP-dependent	1084741..1086978	+	2238	AKA30825.1	1.10024	1.41789
ABUW_1073	-	pseudouridine synthase, Rsu	1087096..1087884	-	789	AKA30826.1	1.77054	2.02735	1.74888
ABUW_1074	icd	isocitrate dehydrogenase, NADP-dependent	1088085..1089341	+	1257	AKA30827.1
ABUW_1076	-	hypothetical protein	1089934..1090344	-	411	AKA30828.1	-2.30214	-2.65304	-1.83249
ABUW_1077	-	hypothetical protein	1090570..1090695	-	126	AKA30829.1		-2.9306		-2.72195
ABUW_1078	-	major facilitator family transporter	1090692..1091870	-	1179	AKA30830.1		-1.8629		-2.26353
ABUW_1079	-	LysR family transcriptional regulator	1091967..1092848	+	882	AKA30831.1	2.02705	1.27839	2.64363
ABUW_1080	-	transport protein	1093046..1094440	+	1395	AKA30832.1			1.1844
ABUW_1081	-	phenazine biosynthesis protein	1094589..1095404	+	816	AKA30833.1	-1.47317	-1.20538	-0.958554
ABUW_1082	-	protease	1095526..1098288	+	2763	AKA30834.1				1.11927
ABUW_1083	-	hypothetical protein	1098346..1098729	-	384	AKA30835.1			2.14417		1.91044
ABUW_1084	-	hypothetical protein	1098833..1099465	+	633	AKA30836.1
ABUW_1085	-	adenylate cyclase	1099501..1100964	-	1464	AKA30837.1	-2.12428	-2.10627	-2.3312
ABUW_1086	-	hypothetical protein	1101136..1101513	+	378	AKA30838.1	-1.7013	-2.57439	-1.5984	-0.891385
ABUW_1087	cas	crispr-associated protein Cas1	1101636..1102601	+	966	AKA30839.1	-1.36814		-1.3274	1.50313
ABUW_1088	-	crispr-associated helicase Cas3	1102598..1105972	+	3375	AKA30840.1	-1.08563		-1.29835	1.47389
ABUW_1089	csy1	crispr-associated protein, Csy1 family	1105988..1107238	+	1251	AKA30841.1	-1.71501		-1.79309	1.74529
ABUW_1090	-	crispr-associated protein, Csy2 family protein	1107238..1108122	+	885	AKA30842.1	-1.05512		-1.38472	1.61263
ABUW_1091	-	Csy3 family crispr-associated protein	1108149..1109162	+	1014	AKA30843.1	-2.01526		-2.16969	2.06977
ABUW_1092	csy4	crispr-associated protein, Csy4 family	1109165..1109776	+	612	AKA30844.1				1.32346
ABUW_1093	-	hypothetical protein	1110065..1110610	-	546	AKA30845.1		-1.82191	-1.33977
ABUW_1094	-	hypothetical protein	1110835..1111029	+	195	AKA30846.1
ABUW_1095	-	hypothetical protein	1111094..1111261	-	168	AKA30847.1
ABUW_1096	-	hypothetical protein	1111945..1112100	+	156	AKA30848.1
ABUW_1097	thiE	thiamine-phosphate pyrophosphorylase	1113160..1113771	+	612	AKA30849.1
ABUW_1098	hemL	glutamate-1-semialdehyde-2,1-aminomutase	1113814..1115112	+	1299	AKA30850.1		0.529693
ABUW_1099	-	acyl carrier protein	1115174..1115878	+	705	AKA30851.1
ABUW_1100	rluA	pseudouridine synthase A	1116011..1116649	+	639	AKA30852.1	1.59978		2.3278
ABUW_1101	hepA	RNA helicase	1116803..1119631	+	2829	AKA30853.1			0.930423
ABUW_1102	-	hypothetical protein	1119689..1120705	-	1017	AKA30854.1	-1.78667	-1.76888	-1.58263
ABUW_1103	-	transcriptional regulator, TetR family	1120872..1121567	-	696	AKA30855.1
ABUW_1104	-	oxidoreductase	1121708..1122778	+	1071	AKA30856.1			0.822503
ABUW_1105	-	fatty acid desaturase	1122791..1123885	+	1095	AKA30857.1			0.966232
ABUW_1106	-	hypothetical protein	1123919..1124383	-	465	AKA30858.1
ABUW_1107	-	transcriptional regulator, TetR family	1124504..1125136	+	633	AKA30859.1		-1.20666		-0.699968
ABUW_1108	-	hypothetical protein	1125192..1125893	-	702	AKA30860.1			2.17847	-1.06819
ABUW_1109	dat	diaminobutyrate--2-oxoglutarate aminotransferase	1126361..1127734	+	1374	AKA30861.1	1.41841	1.07175	1.43498
ABUW_1110	ddc	diaminobutyrate decarboxylase	1127737..1129269	+	1533	AKA30862.1	1.43286	1.05382	1.27903
ABUW_1111	-	aldehyde dehydrogenase	1129545..1130975	+	1431	AKA30863.1	-3.42853	-4.11353	-3.76886
ABUW_1112	-	transcriptional regulator, AsnC family	1131048..1131533	-	486	AKA30864.1	-1.85908	-2.63156	-2.19317
ABUW_1113	-	indole-3-pyruvate decarboxylase	1131668..1133389	+	1722	AKA30865.1	-2.02463	-3.87136	-2.86333	-1.86216
ABUW_1114	aroP3	aromatic amino acid transport protein	1133530..1134909	+	1380	AKA30866.1		-2.34017	-1.96918
ABUW_1115	-	phosphate ABC transporter, substrate-binding protein	1135365..1136396	+	1032	AKA30867.1			5.45435
ABUW_1116	pstC	phosphate ABC transporter, permease protein (EsvD)	1136497..1137876	+	1380	AKA30868.1	2.33094		4.33225
ABUW_1117	pstA	phosphate ABC transporter, permease protein	1137873..1139270	+	1398	AKA30869.1	2.5416		4.71324
ABUW_1118	pstB	phosphate ABC transporter, ATP-binding protein	1139284..1140186	+	903	AKA30870.1	1.66334		3.42717	-1.29148
ABUW_1119	-	peptidase S49	1140333..1141295	+	963	AKA30871.1	-1.8967	-2.26263	-1.35609
ABUW_1120	-	hypothetical protein	1141571..1143757	+	2187	AKA30872.1	-1.35495	-0.953108
ABUW_1121	-	hypothetical protein	1143807..1144448	-	642	AKA30873.1		-1.10903		-0.971768
ABUW_1122	purB	adenylosuccinate lyase	1144531..1145919	-	1389	AKA30874.1	1.13837	0.916943	0.908256
ABUW_1123	-	hypothetical protein	1145974..1146708	-	735	AKA30875.1
ABUW_1124	trmU	tRNA (5-methylaminomethyl-2-thiouridylate)-methyltransferase	1146722..1147855	-	1134	AKA30876.1	1.76263	1.53783	1.71421
ABUW_1125	-	hydrolase, NUDIX family	1147860..1148348	-	489	AKA30877.1	2.03098	1.83931	1.9608
ABUW_1126	-	putative transferase	1148468..1149013	-	546	AKA30878.1		-1.08578
ABUW_1127	dacC	penicillin-binding protein 6 (D-alanyl-D-alanine carboxypeptidase)	1149113..1150261	-	1149	AKA30879.1
ABUW_1128	-	hypothetical protein	1150388..1150810	-	423	AKA30880.1	-2.25983	-2.66666	-1.73287
ABUW_1129	-	hypothetical protein	1150958..1151329	-	372	AKA30881.1
ABUW_1130	surE	5'/3'-nucleotidase SurE	1151432..1152199	+	768	AKA30882.1
ABUW_1131	nlpD	peptidase M23B	1152314..1153144	+	831	AKA30883.1
ABUW_1132	-	transcriptional regulator, LysR family	1153246..1154175	+	930	AKA30884.1
ABUW_1133	-	peptidase S16, lon domain protein	1154233..1156851	-	2619	AKA30885.1		0.740594
ABUW_1134	-	major facilitator superfamily MFS_1	1157018..1159207	+	2190	AKA30886.1		-0.706609	-0.762963
ABUW_1135	gloA	glyoxalase I	1159210..1159611	+	402	AKA30887.1	-1.71863	-1.54279			1.07715
ABUW_1136	-	sodium/bile acid symporter family protein	1159751..1160716	+	966	AKA30888.1
ABUW_1137	rpmE1	ribosomal protein L31	1160910..1161134	+	225	AKA30889.1	1.06198		3.12279		2.01131
ABUW_1138	-	hypothetical protein	1161197..1163320	-	2124	AKA30890.1			1.60253
ABUW_1139	-	hypothetical protein	1163302..1165044	-	1743	AKA30891.1
ABUW_1140	-	hypothetical protein	1165063..1166079	-	1017	AKA30892.1
ABUW_1141	efp	translation elongation factor P	1166153..1166722	+	570	AKA30893.1
ABUW_1142	cstA	carbon starvation protein A	1166889..1168985	+	2097	AKA30894.1
ABUW_1143	-	hypothetical protein	1168985..1169290	+	306	AKA30895.1
ABUW_1145	-	glycine cleavage system transcriptional activator	1170003..1170929	+	927	AKA30896.1
ABUW_1146	-	proline dipeptidase	1170995..1172293	-	1299	AKA30897.1		-0.898334
ABUW_1147	-	glycine betaine transporter OpuD	1172440..1174116	-	1677	AKA30898.1	-0.970432	-1.67478	-0.857474
ABUW_1148	-	glycine betaine transporter OpuD	1174334..1176031	-	1698	AKA30899.1
ABUW_1149	-	rieske 2Fe-2S family protein	1176359..1177549	+	1191	AKA30900.1		-1.42455
ABUW_1150	-	aldehyde dehydrogenase	1177551..1178981	+	1431	AKA30901.1
ABUW_1151	-	rubredoxin-NAD(+) reductase	1179010..1180365	+	1356	AKA30902.1
ABUW_1152	-	FAD dependent oxidoreductase	1180383..1181699	+	1317	AKA30903.1				-1.16962
ABUW_1153	-	hypothetical protein	1181713..1182066	+	354	AKA30904.1
ABUW_1154	-	hypothetical protein	1182271..1183443	+	1173	AKA30905.1
ABUW_1155	-	hypothetical protein	1183520..1184134	+	615	AKA30906.1		-2.03122		-1.84394
ABUW_1156	-	transporter, drug/metabolite exporter family	1184180..1185088	-	909	AKA30907.1		-1.68161		-1.97482
ABUW_1157	-	hypothetical protein	1185247..1186161	-	915	AKA30908.1		-1.85042		-1.53442
ABUW_1158	-	hypothetical protein	1186203..1186409	-	207	AKA30909.1	-2.64096	-4.01918
ABUW_1159	-	transcriptional regulator, TetR family	1186850..1187407	+	558	AKA30910.1	-3.12005	-3.59089	-2.42798
ABUW_1160	-	hypothetical protein	1187700..1187825	+	126	AKA30911.1		-2.28756		-2.06322
ABUW_1161	-	hypothetical protein	1187942..1188457	+	516	AKA30912.1	-2.10527	-2.2463
ABUW_1162	-	hypothetical protein	1188482..1189510	-	1029	AKA30913.1	-2.62512		-2.03153	1.99391
ABUW_1163	-	transcriptional regulator, TetR family	1190236..1190895	+	660	AKA30914.1		-1.76666		-2.50416
ABUW_1164	-	hypothetical protein	1191056..1191295	+	240	AKA30915.1	-2.68703	-3.04441	-1.97927
ABUW_1165	-	pirin domain protein	1191330..1192016	-	687	AKA30916.1		-2.92206		-2.4318
ABUW_1166	-	threonine ammonia-lyase	1192260..1193228	-	969	AKA30917.1
ABUW_1167	-	hypothetical protein	1193481..1194104	+	624	AKA30918.1				-1.05574
ABUW_1168	bauF	siderophore-interacting protein	1194101..1194961	-	861	AKA30919.1	-1.56779	-2.53964		-0.988045
ABUW_1169	basA	non-ribosomal peptide synthetase	1195359..1197206	+	1848	AKA30920.1	-1.21692	-2.40803	-1.72944	-1.20696
ABUW_1170	basB	non-ribosomal peptide synthetase	1197277..1199373	-	2097	AKA30921.1		-1.74951		-1.13728
ABUW_1171	-	hypothetical protein	1199520..1199627	+	108	AKA30922.1		-3.99199		-1.34005
ABUW_1172	-	hypothetical protein	1199807..1199938	+	132	AKA30923.1		-2.67085
ABUW_1173	bauD	ferric acinetobactin transport system permease	1199938..1200879	+	942	AKA30924.1		-2.10877		-1.41231
ABUW_1174	bauC	ferric acinetobactin transport system permease	1200879..1201826	+	948	AKA30925.1		-1.94308		-1.59326
ABUW_1175	bauE	ferric acinetobactin transport system ATP-binding protein	1201823..1202593	+	771	AKA30926.1		-2.3422		-1.40522
ABUW_1176	bauB	ferric acinetobactin transport system periplasmic binding protein	1202600..1203568	+	969	AKA30927.1	-1.52679	-2.70907	-1.62902	-1.21082
ABUW_1177	bauA	ferric acinetobactin receptor	1203681..1205957	+	2277	AKA30928.1	-1.36893	-2.31271		-0.964608
ABUW_1178	basC	nonribosomal peptide synthetase BasC	1206021..1207331	-	1311	AKA30929.1		-1.90381		-1.36947
ABUW_1179	basD	nonribosomal peptide synthetase BasD	1207379..1210321	-	2943	AKA30930.1		-2.17749		-1.44091
ABUW_1180	basE	2,3-dihydroxybenzoate-AMP ligase	1210483..1212111	+	1629	AKA30931.1	-1.87602	-3.12427		-1.26612
ABUW_1181	basF	2,3 dihydro-2,3 dihydroxybenzoate synthase	1212129..1212998	+	870	AKA30932.1	-2.14079	-3.40466	-1.7305	-1.28135
ABUW_1182	basG	histidine decarboxylase	1213116..1214267	+	1152	AKA30933.1	-1.92423	-3.29302	-1.89111	-1.38231
ABUW_1183	-	hypothetical protein	1214365..1214520	+	156	AKA30934.1	-2.68823	-3.74375	-2.43835	-1.08858
ABUW_1184	-	ABC transporter, ATP-binding protein	1214513..1216123	+	1611	AKA30935.1	-1.50578	-2.64858	-1.72527	-1.16552
ABUW_1185	-	ABC transporter	1216120..1217715	+	1596	AKA30936.1		-2.43951	-1.62459	-1.33153
ABUW_1186	basH	thioesterase	1217787..1218521	+	735	AKA30937.1	-2.08978	-3.31131	-1.9581	-1.2442
ABUW_1187	basI	phosphopantetheinyl transferase	1218532..1219287	+	756	AKA30938.1	-1.9042	-3.10839	-2.08395	-1.21385
ABUW_1188	basJ	isochorismate synthetase	1219412..1220581	+	1170	AKA30939.1	-3.50786	-5.01444	-3.88861	-1.55109
ABUW_1189	-	ErfK/YbiS/YcfS/YnhG family	1220702..1221949	-	1248	AKA30940.1
ABUW_1190	hemE	uroporphyrinogen decarboxylase	1222249..1223322	+	1074	AKA30941.1
ABUW_1191	-	hypothetical protein	1223329..1224123	+	795	AKA30942.1		-0.852063
ABUW_1192	-	hypothetical protein	1224268..1224738	+	471	AKA30943.1	-3.6361		-3.08413	2.4608
ABUW_1193	-	hypothetical protein	1224800..1226692	+	1893	AKA30944.1			-1.38353	1.38163
ABUW_1194	ampC	beta-lactamase ADC7	1226758..1227909	-	1152	AKA30945.1	-1.24661		-1.54877
ABUW_1195	folE	GTP cyclohydrolase I	1228070..1228624	-	555	AKA30946.1	2.2209	2.1275	2.78515
ABUW_1196	xdhA	xanthine dehydrogenase, small subunit	1228881..1230380	+	1500	AKA30947.1		-1.77109	-1.06551	-1.00287
ABUW_1197	xdhB	xanthine dehydrogenase, molybdopterin binding subunit	1230382..1232757	+	2376	AKA30948.1		-1.33082	-1.04082
ABUW_1198	xdhC	xanthine dehydrogenase accessory protein XdhC	1232764..1233747	+	984	AKA30949.1
ABUW_1199	-	Smr protein/MutS2	1233758..1234453	-	696	AKA30950.1	1.20677	0.834073	1.77952
ABUW_1200	trpC	indole-3-glycerol phosphate synthase	1234463..1235269	-	807	AKA30951.1	1.5588	1.38631	1.91114
ABUW_1201	trpD	anthranilate phosphoribosyltransferase	1235279..1236334	-	1056	AKA30952.1	1.92533	1.98084	1.97599
ABUW_1202	-	TonB-dependent receptor	1236685..1239417	+	2733	AKA30953.1		-1.42342	-1.2393
ABUW_1203	-	aminopeptidase N	1239496..1242195	+	2700	AKA30954.1
ABUW_1204	trpG	para-aminobenzoate/anthranilate synthase glutamine amidotransferase component	1242291..1242875	-	585	AKA30955.1	-1.51731	-1.26146	-1.23684
ABUW_1205	-	peptidase M24	1243172..1244974	-	1803	AKA30956.1		1.07234
ABUW_1206	-	dipeptide/tripeptide permease	1244971..1246512	-	1542	AKA30957.1
ABUW_1207	glnA	glutamine synthetase, type I	1247247..1248662	+	1416	AKA30958.1	1.27242	1.59017	1.3507
ABUW_1208	ubiC	chorismate lyase	1248788..1249297	+	510	AKA30959.1		1.06395
ABUW_1209	ubiA	4-hydroxybenzoate polyprenyl transferase	1249294..1250172	+	879	AKA30960.1		0.665123
ABUW_1210	-	hypothetical protein	1250283..1251740	+	1458	AKA30961.1	-1.7193		-1.80771
ABUW_1211	-	hypothetical protein	1251851..1252051	+	201	AKA30962.1	-1.40351	-1.30501
ABUW_1212	-	hypothetical protein	1252061..1252504	-	444	AKA30963.1		-0.922259
ABUW_1216	sodB	superoxide dismutase (Fe)	1253125..1253751	-	627	AKA30964.1	-2.29254	-2.34038	-2.27864
ABUW_1217	-	hypothetical protein	1253897..1254655	-	759	AKA30965.1	-1.11568	-1.08092	-1.10954
ABUW_1218	algW	peptidase S1 and S6	1254849..1256024	+	1176	AKA30966.1			-0.968288
ABUW_1219	cca	tRNA nucleotidyl transferase	1256074..1257312	-	1239	AKA30967.1
ABUW_1220	-	malate dehydrogenase	1257404..1259674	-	2271	AKA30968.1	1.39171	1.53571	1.64507
ABUW_1221	-	sensory box protein	1259911..1262760	-	2850	AKA30969.1		-1.0823	-1.04797
ABUW_1222	-	hypothetical protein	1262895..1263617	-	723	AKA30970.1	1.00244			-0.804021
ABUW_1223	metF	5,10-methylenetetrahydrofolate reductase	1263636..1264472	-	837	AKA30971.1	1.95289	1.06778	1.1849
ABUW_1224	ahcY	adenosylhomocysteinase	1264544..1265926	-	1383	AKA30972.1	2.62712	1.57132	2.21039	-1.03738
ABUW_1225	-	hypothetical protein	1266148..1266684	+	537	AKA30973.1				-1.25927
ABUW_1226	-	4-carboxymuconolactone decarboxylase	1266723..1267106	-	384	AKA30974.1				-0.792844
ABUW_1227	-	acyl-CoA dehydrogenase	1267210..1269675	-	2466	AKA30975.1	-1.9918	-2.43049	-2.44738
ABUW_1228	lipA1	lipoic acid synthetase	1269959..1270972	-	1014	AKA30976.1	1.04736		1.0731
ABUW_1229	sthA	pyridine nucleotide transhydrogenase	1271169..1272581	+	1413	AKA30977.1
ABUW_1230	-	hypothetical protein	1272701..1272835	-	135	AKA30978.1	-3.19803	-3.72566	-2.40216
ABUW_1231	-	major facilitator family transporter	1272825..1274039	-	1215	AKA30979.1	-1.45662	-2.09498	-0.885792	-0.641371
ABUW_1232	-	MFS transporter, NNP family	1274214..1275560	-	1347	AKA30980.1
ABUW_1233	-	OmpW family protein	1275970..1277088	-	1119	AKA30981.1
ABUW_1234	map1	methionine aminopeptidase, type I	1277293..1278120	-	828	AKA30982.1
ABUW_1235	rpsB	ribosomal protein S2	1278330..1279082	+	753	AKA30983.1	2.83388	3.06772	3.75327
ABUW_1236	tsf	translation elongation factor Ts	1279220..1280095	+	876	AKA30984.1	2.54483	2.72955	2.86653
ABUW_1237	-	hypothetical protein	1280161..1280646	+	486	AKA30985.1	1.41815	1.01933	2.43464
ABUW_1238	-	transcriptional regulator, AraC family	1280744..1281568	+	825	AKA30986.1			0.796859
ABUW_1239	-	branched-chain amino acid permease	1281663..1282379	+	717	AKA30987.1		-1.11463
ABUW_1240	-	hypothetical protein	1282381..1282698	+	318	AKA30988.1
ABUW_1241	-	hypothetical protein	1282739..1283191	-	453	AKA30989.1	-1.32768	-2.06511
ABUW_1242	rlpA	rare lipoprotein A	1283747..1284364	-	618	AKA30990.1	3.98816	2.97956	4.17863
ABUW_1243	mltB	lytic murein transglycosylase B	1284655..1285656	-	1002	AKA30991.1		1.00616	0.798832
ABUW_1244	mrdB	rod shape-determining protein RodA (EsvE3)	1285676..1286818	-	1143	AKA30992.1	1.0216	0.666255	1.35962
ABUW_1245	-	EsvE2	1286947..1287597	-	651	AKA30993.1
ABUW_1246	queF	NADPH-dependent 7-cyano-7-deazaguanine reductase (EsvE1)	1287621..1288433	-	813	AKA30994.1		0.952864
ABUW_1247	-	ABC transporter permease protein	1288430..1289203	-	774	AKA30995.1
ABUW_1248	-	ABC transporter ATP-binding protein	1289200..1290135	-	936	AKA30996.1	2.00819	2.51838	2.10647
ABUW_1249	-	integrase	1290433..1291419	+	987	AKA30997.1
ABUW_1250	-	hypothetical protein	1291416..1291685	-	270	AKA30998.1		1.61463
ABUW_1251	-	hypothetical protein	1291697..1291912	-	216	AKA30999.1		2.51491		2.47587
ABUW_1252	-	hypothetical protein	1291909..1292118	-	210	AKA31000.1		2.92954		2.9261
ABUW_1253	-	hypothetical protein	1292115..1292456	-	342	AKA31001.1		3.54121		3.3762
ABUW_1254	-	hypothetical protein	1292468..1292731	-	264	AKA31002.1		3.86246		2.45099
ABUW_1255	-	hypothetical protein	1292728..1292985	-	258	AKA31003.1		3.94209	1.57017	2.90369
ABUW_1256	-	hypothetical protein	1292990..1293886	-	897	AKA31004.1		4.14391	1.39085	3.09432
ABUW_1257	-	hypothetical protein	1293889..1294740	-	852	AKA31005.1	2.01085	4.22675	1.69246	2.24211
ABUW_1258	-	hypothetical protein	1294750..1295040	-	291	AKA31006.1	2.09603	5.36751	2.65596	3.34374
ABUW_1259	-	hypothetical protein	1295040..1295306	-	267	AKA31007.1		4.80649	2.23365	3.33152
ABUW_1260	-	hypothetical protein	1295326..1295718	-	393	AKA31008.1	2.06548	5.25752	3.33212	3.25196	1.23608
ABUW_1261	-	hypothetical protein	1295906..1296121	+	216	AKA31009.1		1.26558		1.73767
ABUW_1262	-	hypothetical protein	1296105..1296335	-	231	AKA31010.1	-1.30812			1.65267
ABUW_1263	-	hypothetical protein	1296550..1297059	-	510	AKA31011.1				0.989612
ABUW_1264	-	hypothetical protein	1297205..1297414	-	210	AKA31012.1	-1.70393			0.929396	1.12937
ABUW_1265	-	peptidase S24 S26A and S26B	1297424..1298170	-	747	AKA31013.1
ABUW_1266	-	regulator protein, putative	1298295..1298525	+	231	AKA31014.1	1.51805	3.8729	2.51429	2.41291
ABUW_1267	-	hypothetical protein	1298536..1298802	+	267	AKA31015.1	1.78177	4.91845	2.79117	3.19913
ABUW_1268	-	hypothetical protein	1298854..1299036	+	183	AKA31016.1		4.84418	2.4248	3.66797
ABUW_1269	-	hypothetical protein	1298999..1299172	+	174	AKA31017.1		4.46424	1.89076	3.86325
ABUW_1270	-	hypothetical protein	1299169..1299912	+	744	AKA31018.1		3.82499	1.10842	3.38936
ABUW_1271	-	replicative DNA helicase	1299912..1301237	+	1326	AKA31019.1		3.33337		2.84437
ABUW_1272	-	hypothetical protein	1301234..1301485	+	252	AKA31020.1		2.59155		2.3222
ABUW_1273	-	hypothetical protein	1301482..1301658	+	177	AKA31021.1		2.76047		2.05005
ABUW_1274	-	hypothetical protein	1301655..1301966	+	312	AKA31022.1		2.73726		2.16516
ABUW_1275	-	hypothetical protein	1301959..1302138	+	180	AKA31023.1		2.42983		2.40514
ABUW_1276	-	hypothetical protein	1302135..1302389	+	255	AKA31024.1
ABUW_1277	-	hypothetical protein	1302382..1302714	+	333	AKA31025.1
ABUW_1278	-	hypothetical protein	1302718..1303167	+	450	AKA31026.1		2.31756		2.21329
ABUW_1279	-	hypothetical protein	1303158..1303469	+	312	AKA31027.1		2.82359		2.70216
ABUW_1280	-	hypothetical protein	1303466..1303858	+	393	AKA31028.1		2.58588		2.45415
ABUW_1281	-	hypothetical protein	1303855..1304331	+	477	AKA31029.1	-1.50495		-1.35067	2.05697
ABUW_1282	-	hypothetical protein	1304303..1304557	+	255	AKA31030.1	-3.04755	-1.50168	-2.77018	1.52154
ABUW_1283	-	hypothetical protein	1304722..1304895	-	174	AKA31031.1
ABUW_1284	-	hypothetical protein	1305043..1305261	+	219	AKA31032.1
ABUW_1285	-	hypothetical protein	1305614..1305874	+	261	AKA31033.1				1.53034
ABUW_1286	-	hypothetical protein	1306188..1306541	+	354	AKA31034.1	-6.64779	-6.69456	-6.67527
ABUW_1287	-	hypothetical protein	1306740..1306976	+	237	AKA31035.1	-5.93354	-4.78356	-5.6314
ABUW_1288	-	hypothetical protein	1307638..1308093	+	456	AKA31036.1	-2.45703	-2.7109	-1.9024
ABUW_1289	-	hypothetical protein	1308155..1308589	+	435	AKA31037.1	-1.34934
ABUW_1290	-	hypothetical protein	1308558..1309199	+	642	AKA31038.1		2.06158	1.73359	1.12674
ABUW_1291	-	phage protein	1309258..1309728	+	471	AKA31039.1		1.64943
ABUW_1292	-	hypothetical protein	1309718..1311145	+	1428	AKA31040.1
ABUW_1293	-	hypothetical protein	1311142..1312593	+	1452	AKA31041.1
ABUW_1294	-	phage head morphogenesis protein	1312595..1313698	+	1104	AKA31042.1		1.70235		1.56001
ABUW_1295	-	hypothetical protein	1313707..1314135	+	429	AKA31043.1	-2.39376	-1.23765	-1.97533	1.15966
ABUW_1296	-	hypothetical protein	1314234..1314476	+	243	AKA31044.1	-1.52941		-0.966014	1.14543
ABUW_1297	-	hypothetical protein	1314694..1314885	+	192	AKA31045.1		1.74515		2.03052
ABUW_1298	-	hypothetical protein	1314999..1315766	+	768	AKA31046.1		2.23017		2.23871	-1.43977
ABUW_1299	-	major capsid protein	1315794..1316750	+	957	AKA31047.1		1.67409		1.76792
ABUW_1300	-	hypothetical protein	1316816..1317481	+	666	AKA31048.1		3.01858		2.74374
ABUW_1301	-	hypothetical protein	1317486..1317875	+	390	AKA31049.1		2.21137		2.18451
ABUW_1302	-	hypothetical protein	1317832..1318245	+	414	AKA31050.1				1.73482
ABUW_1303	-	hypothetical protein	1318254..1318658	+	405	AKA31051.1				1.32171
ABUW_1304	-	hypothetical protein	1318630..1318998	+	369	AKA31052.1
ABUW_1305	-	hypothetical protein	1319000..1319398	+	399	AKA31053.1
ABUW_1306	-	hypothetical protein	1319400..1319618	+	219	AKA31054.1	-1.13647		-1.17547	1.07007
ABUW_1307	-	hypothetical protein	1319714..1320064	+	351	AKA31055.1				0.907779
ABUW_1308	-	putative tail fiber	1320064..1321161	+	1098	AKA31056.1
ABUW_1309	-	hypothetical protein	1321257..1322174	+	918	AKA31057.1
ABUW_1310	-	hypothetical protein	1322244..1322759	+	516	AKA31058.1
ABUW_1311	-	hypothetical protein	1323328..1324020	+	693	AKA31059.1
ABUW_1312	-	phage protein	1324135..1325064	-	930	AKA31060.1	1.07307		2.14389	-0.899477
ABUW_1313	-	transcriptional regulator	1325273..1325509	+	237	AKA31061.1			1.09215
ABUW_1314	-	hypothetical protein	1325596..1326117	+	522	AKA31062.1		1.0332	1.03237	1.12714	1.06215
ABUW_1315	-	hypothetical protein	1326136..1326411	+	276	AKA31063.1		1.51952	1.62316	1.38039	1.41844
ABUW_1316	-	tail tape measure protein	1326489..1330796	+	4308	AKA31064.1
ABUW_1317	-	hypothetical protein	1331265..1331996	+	732	AKA31065.1	-1.54071	-2.48387		-0.952015
ABUW_1318	-	hypothetical protein	1331986..1332630	+	645	AKA31066.1	-2.04623	-2.7347	-1.71945
ABUW_1319	-	hypothetical protein	1332657..1333364	+	708	AKA31067.1	-1.2712	-1.6083
ABUW_1320	-	hypothetical protein	1333501..1333899	+	399	AKA31068.1
ABUW_1321	-	bacteriophage D3 - Orf22	1333899..1334405	+	507	AKA31069.1
ABUW_1322	-	hypothetical protein	1334402..1334764	+	363	AKA31070.1
ABUW_1323	-	hypothetical protein	1334757..1338203	+	3447	AKA31071.1
ABUW_1324	-	hypothetical protein	1338270..1338626	+	357	AKA31072.1
ABUW_1325	-	hypothetical protein	1338623..1338841	+	219	AKA31073.1
ABUW_1326	-	lysozyme	1338831..1339385	+	555	AKA31074.1
ABUW_1327	-	hypothetical protein	1339552..1340073	-	522	AKA31075.1	-2.78387	-2.1038	-2.07275
ABUW_1330	-	hypothetical protein	1340816..1341448	-	633	AKA31076.1		-0.890702
ABUW_1331	-	exodeoxyribonuclease X, putative	1341596..1342300	-	705	AKA31077.1
ABUW_1332	-	alkaline lipase	1342532..1343761	+	1230	AKA31078.1	-1.45545	-1.45871	-1.24185
ABUW_1333	glyA	glycine hydroxymethyltransferase	1344007..1345260	+	1254	AKA31079.1	2.43149	2.06303	2.59398
ABUW_1334	-	multidrug efflux system outer membrane protein	1345301..1346752	-	1452	AKA31080.1
ABUW_1335	-	efflux transporter, RND family	1346762..1349941	-	3180	AKA31081.1
ABUW_1336	-	efflux transporter, RND family	1349948..1351168	-	1221	AKA31082.1
ABUW_1337	-	hypothetical protein	1351214..1351387	+	174	AKA31083.1
ABUW_1338	-	transcriptional regulator, LysR family	1351366..1352397	+	1032	AKA31084.1			1.11354
ABUW_1339	hisJ	histidine-binding periplasmic protein	1352572..1353357	+	786	AKA31085.1
ABUW_1340	hisQ	histidine transport system permease protein HisQ	1353449..1354138	+	690	AKA31086.1
ABUW_1341	hisM	histidine transport system permease protein HisM	1354135..1354848	+	714	AKA31087.1
ABUW_1343	-	small multidrug resistance protein	1355706..1356035	-	330	AKA31088.1		-2.0331	-1.07358	-1.47077
ABUW_1344	-	iron-sulfur cluster-binding protein	1356272..1356535	-	264	AKA31089.1	-1.61599	-2.51123	-1.68802
ABUW_1345	-	peptidase U32	1356538..1357908	-	1371	AKA31090.1	-1.81292	-2.37218	-1.93124
ABUW_1346	-	transcriptional regulator, GntR family	1357965..1359425	-	1461	AKA31091.1				-0.866338
ABUW_1347	-	phenazine biosynthesis protein PhzF family	1359661..1360530	+	870	AKA31092.1
ABUW_1348	-	ferredoxin--NADP(+) reductase	1360585..1361364	-	780	AKA31093.1	1.70901		1.70371	-1.68491
ABUW_1349	-	hypothetical protein	1361469..1362197	+	729	AKA31094.1				-0.61841
ABUW_1350	-	hyp	1362207..1363475	-	1269	AKA31095.1		-1.22107		-0.899688
ABUW_1351	-	type II secretion system protein E	1363763..1365520	+	1758	AKA31096.1		-1.74186	-1.21486
ABUW_1352	-	hypothetical protein	1365602..1365961	+	360	AKA31097.1
ABUW_1353	-	two-component system response regulator protein	1366069..1366731	+	663	AKA31098.1		1.1488
ABUW_1354	-	two-component system sensor protein	1366728..1368086	+	1359	AKA31099.1
ABUW_1355	-	complement control module protein	1368153..1368323	-	171	AKA31100.1	-2.11963	-2.83257			1.30425
ABUW_1356	-	MutT/NUDIX family protein	1368460..1369359	+	900	AKA31101.1
ABUW_1357	-	hypothetical protein	1369381..1369932	-	552	AKA31102.1				-1.05118
ABUW_1358	-	hypothetical protein	1369953..1372349	-	2397	AKA31103.1
ABUW_1359	-	NAD(+) kinase	1372535..1373443	+	909	AKA31104.1
ABUW_1360	-	hypothetical protein	1373440..1373712	+	273	AKA31105.1	-1.31711	-1.74693
ABUW_1361	-	glycosyl transferase, family 3	1373910..1374920	-	1011	AKA31106.1
ABUW_1362	dctA3	C4-dicarboxylate transport protein	1375420..1376778	+	1359	AKA31107.1
ABUW_1363	-	acyl-CoA dehydrogenase	1376942..1378087	+	1146	AKA31108.1		-0.787709		-1.11739
ABUW_1364	-	alpha/beta hydrolase fold protein	1378130..1379074	-	945	AKA31109.1
ABUW_1365	pheA	chorismate mutase	1379260..1380369	+	1110	AKA31110.1	0.942132	1.1635	1.03771
ABUW_1366	-	hypothetical protein	1380453..1382723	+	2271	AKA31111.1	1.51218	1.81672	1.22575
ABUW_1367	-	hypothetical protein	1382851..1383234	+	384	AKA31112.1	-3.41678	-3.94283	-3.33959
ABUW_1368	pepD	aminoacyl-histidine dipeptidase	1383405..1384865	+	1461	AKA31113.1	-1.39569	-1.57913	-1.32484
ABUW_1369	rnz	ribonuclease Z	1384959..1385915	-	957	AKA31114.1		-0.962596
ABUW_1370	-	hydrolase	1386113..1386745	-	633	AKA31115.1	1.43651	1.06513	1.36805
ABUW_1371	-	protein YaaA	1386872..1387651	+	780	AKA31116.1
ABUW_1372	thiG	thiazole biosynthesis protein ThiG	1387849..1388634	-	786	AKA31117.1	1.89272	1.40955	2.04274
ABUW_1373	thiS	thiamine biosynthesis protein ThiS	1388648..1388845	-	198	AKA31118.1	1.96972	1.61262	2.30953
ABUW_1374	-	hypothetical protein	1388859..1389224	-	366	AKA31119.1	1.67645	1.53663	2.11247
ABUW_1375	rpoH	alternative sigma factor RpoH (EsvH)	1389336..1390202	-	867	AKA31120.1		0.864102
ABUW_1376	-	hypothetical protein	1390336..1390581	-	246	AKA31121.1		0.910263	0.922638
ABUW_1377	-	cold-shock domain protein	1390956..1391168	+	213	AKA31122.1
ABUW_1378	rhlB	DEAD/DEAH box helicase	1391272..1392423	+	1152	AKA31123.1	1.30205	0.960924	1.09318
ABUW_1379	-	hypothetical protein	1392461..1392841	-	381	AKA31124.1	-3.55223	-4.47209	-2.37468	-0.922547
ABUW_1380	-	nitroreductase	1393045..1393620	+	576	AKA31125.1		0.643269	1.06495
ABUW_1381	gpsA	glycerol-3-phosphate dehydrogenase (NAD(P)+)	1393655..1394728	+	1074	AKA31126.1
ABUW_1382	-	phosphohistidine phosphatase	1394785..1395240	+	456	AKA31127.1
ABUW_1383	-	putative integrase/recombinase protein	1395468..1396451	+	984	AKA31128.1		-0.943985
ABUW_1385	-	transposase, Mutator family	1396476..1397684	-	1209	AKA31129.1
ABUW_1386	-	hypothetical protein	1397810..1398100	-	291	AKA31130.1	-1.55846			1.48711
ABUW_1387	-	hypothetical protein	1398136..1398321	-	186	AKA31131.1	-1.62496			1.99944
ABUW_1388	-	hypothetical protein	1398318..1398620	-	303	AKA31132.1				1.35398
ABUW_1389	-	hypothetical protein	1398617..1398997	-	381	AKA31133.1		1.98616		1.89211
ABUW_1390	-	hypothetical protein	1399008..1399325	-	318	AKA31134.1		1.86339		2.19651
ABUW_1391	-	nuclease	1399322..1399930	-	609	AKA31135.1		1.85949		2.37591
ABUW_1392	-	bacteriophage lambda - Bet	1399911..1400684	-	774	AKA31136.1		1.93888		1.52576
ABUW_1393	-	hypothetical protein	1400694..1400921	-	228	AKA31137.1		2.34307		2.26284	-1.27166
ABUW_1394	-	hypothetical protein	1400921..1401307	-	387	AKA31138.1		2.53548		3.31054
ABUW_1395	-	hypothetical protein	1401304..1402059	-	756	AKA31139.1		2.79223		2.57813	-1.75422
ABUW_1396	-	hypothetical protein	1402052..1402372	-	321	AKA31140.1		2.92636		3.37011
ABUW_1397	-	hypothetical protein	1402372..1402503	-	132	AKA31141.1		2.60573		3.2695
ABUW_1398	-	hypothetical protein	1402569..1402760	-	192	AKA31142.1				1.99632
ABUW_1399	-	hypothetical protein	1402955..1403446	-	492	AKA31143.1	-2.09925	-1.03808	-1.7819	1.05806
ABUW_1400	-	beta-ribbon domain peptidase S24/S26A/S26B/S26C	1403464..1404147	-	684	AKA31144.1	-1.87152	-0.859371	-1.29918	1.02681
ABUW_1401	-	hypothetical protein	1404271..1404441	+	171	AKA31145.1		1.88132		1.94338
ABUW_1402	-	hypothetical protein	1404450..1404785	+	336	AKA31146.1		2.74226		2.59805
ABUW_1403	-	hypothetical protein	1404825..1405697	+	873	AKA31147.1		1.84626		2.37515
ABUW_1404	-	hypothetical protein	1405709..1406407	+	699	AKA31148.1				1.50342
ABUW_1405	-	hypothetical protein	1406400..1406549	+	150	AKA31149.1
ABUW_1406	-	hypothetical protein	1406546..1406911	+	366	AKA31150.1
ABUW_1407	-	hypothetical protein	1406898..1407317	+	420	AKA31151.1			-1.86267
ABUW_1408	-	hypothetical protein	1407329..1407739	+	411	AKA31152.1			-2.87206		-2.62201
ABUW_1409	-	hypothetical protein	1407736..1408392	+	657	AKA31153.1
ABUW_1410	-	hypothetical protein	1408389..1408769	+	381	AKA31154.1
ABUW_1411	-	hypothetical protein	1408762..1408941	+	180	AKA31155.1
ABUW_1412	-	hypothetical protein	1408938..1409192	+	255	AKA31156.1
ABUW_1413	-	hypothetical protein	1409185..1409517	+	333	AKA31157.1
ABUW_1414	-	hypothetical protein	1409521..1409844	+	324	AKA31158.1		1.6282		1.80089
ABUW_1415	-	hypothetical protein	1409841..1410077	+	237	AKA31159.1				1.47204
ABUW_1416	-	hypothetical protein	1410067..1410270	+	204	AKA31160.1	-2.2635	-0.845037	-1.17112	1.41624
ABUW_1417	-	hypothetical protein	1410365..1410472	+	108	AKA31161.1	-2.96567	-1.90497	-1.85719
ABUW_1418	-	hypothetical protein	1410544..1410867	+	324	AKA31162.1	-2.30803	-3.10106	-2.47654
ABUW_1419	-	hypothetical protein	1410867..1411097	+	231	AKA31163.1				-2.23783
ABUW_1420	-	hypothetical protein	1411099..1412742	+	1644	AKA31164.1		-2.37146	-2.11428	-2.41025
ABUW_1421	-	hypothetical protein	1412739..1413224	+	486	AKA31165.1		-3.153	-3.20061	-2.5476	-2.684
ABUW_1422	-	hypothetical protein	1413217..1413840	+	624	AKA31166.1		-2.78367		-2.33261
ABUW_1423	-	hypothetical protein	1413852..1414751	+	900	AKA31167.1		-1.91537		-1.54785
ABUW_1424	-	hypothetical protein	1414827..1414997	+	171	AKA31168.1		-2.33258		-1.31065
ABUW_1425	-	hypothetical protein	1415105..1415623	+	519	AKA31169.1		-2.13689		-1.92389
ABUW_1426	-	hypothetical protein	1415608..1417701	+	2094	AKA31170.1				-1.47408
ABUW_1427	-	hypothetical protein	1417691..1418155	+	465	AKA31171.1		-3.65226	-2.81054	-3.25671	-2.50366
ABUW_1428	-	hypothetical protein	1418158..1418556	+	399	AKA31172.1		-2.95631		-2.9956
ABUW_1429	-	hypothetical protein	1418547..1420598	+	2052	AKA31173.1				-0.983705
ABUW_1430	-	lysozyme-like domain-containing protein	1420598..1423465	+	2868	AKA31174.1				-1.43971
ABUW_1431	-	hypothetical protein	1423557..1423880	+	324	AKA31175.1				-0.928739
ABUW_1432	-	hypothetical protein	1423885..1424109	+	225	AKA31176.1		-1.97523		-0.898665
ABUW_1433	-	hypothetical protein	1424175..1426700	+	2526	AKA31177.1
ABUW_1434	-	hypothetical protein	1426700..1426969	+	270	AKA31178.1
ABUW_1435	-	hypothetical protein	1427029..1427343	+	315	AKA31179.1		-1.62721
ABUW_1436	-	hypothetical protein	1427346..1429004	+	1659	AKA31180.1		-1.74575		-1.32754
ABUW_1437	-	hypothetical protein	1429014..1430894	+	1881	AKA31181.1		-1.32558
ABUW_1438	-	acyltransferase 3 domain-containing protein	1430917..1431906	-	990	AKA31182.1		-1.70083
ABUW_1439	-	hypothetical protein	1432047..1432448	+	402	AKA31183.1		-2.11961		-1.84606
ABUW_1440	-	hypothetical protein	1432445..1432987	+	543	AKA31184.1		-1.94924		-1.92286
ABUW_1441	-	hypothetical protein	1433114..1433308	+	195	AKA31185.1	-2.37417	-2.07316	-1.89113
ABUW_1442	-	general secretion pathway protein L	1433446..1434585	+	1140	AKA31186.1
ABUW_1443	-	hypothetical protein	1434585..1435064	+	480	AKA31187.1	-1.22064	-0.824663
ABUW_1444	pyrD	dihydroorotate oxidase	1435154..1436158	+	1005	AKA31188.1
ABUW_1445	-	colicin V producing membrane protein	1436165..1436752	+	588	AKA31189.1			1.56455
ABUW_1446	purF	amidophosphoribosyltransferase	1436778..1438319	+	1542	AKA31190.1			0.764413
ABUW_1447	-	hypothetical protein	1438398..1440287	+	1890	AKA31191.1		-0.964798
ABUW_1448	-	hypothetical protein	1440388..1441038	+	651	AKA31192.1	-1.16632	-1.48676
ABUW_1449	tkrA	2-ketogluconate reductase	1441050..1442015	+	966	AKA31193.1	-1.3191	-1.47753	-1.32082
ABUW_1450	-	hypothetical protein	1442153..1443589	+	1437	AKA31194.1
ABUW_1451	-	GatB/Yqey domain protein	1443681..1444082	-	402	AKA31195.1	2.58167	1.26219	3.41708	-1.34727
ABUW_1452	rpsU	ribosomal protein S21	1444154..1444369	-	216	AKA31196.1	1.83457		2.49682	-1.22578
ABUW_1453	-	metalloendopeptidase	1444515..1445525	+	1011	AKA31197.1	2.09324	1.266	2.69714
ABUW_1454	-	hypothetical protein	1445528..1446631	-	1104	AKA31198.1	1.27259		1.26889
ABUW_1455	-	AAA ATPase superfamily protein	1446735..1447616	-	882	AKA31199.1
ABUW_1456	-	patatin family phospholipase	1447795..1449303	+	1509	AKA31200.1		-1.06846
ABUW_1457	-	serine/threonine protein kinase	1449290..1450093	+	804	AKA31201.1	-1.29497	-1.62669	-1.27732
ABUW_1462	-	transcriptional regulator, LysR family	1450719..1451636	-	918	AKA31202.1			1.20665
ABUW_1463	-	omega-amino acid--pyruvate aminotransferase	1451740..1453116	+	1377	AKA31203.1		-1.6385	-1.23883	-1.15505
ABUW_1464	mmsA2	methylmalonate-semialdehyde dehydrogenase	1453227..1454795	+	1569	AKA31204.1			-1.18122
ABUW_1465	-	gamma-aminobutyrate permease	1454899..1456296	+	1398	AKA31205.1		-1.34408	-1.28917
ABUW_1466	-	hypothetical protein	1456445..1456678	-	234	AKA31206.1	-8.65471	-10.0443	-8.53844
ABUW_1467	-	acyl-CoA dehydrogenase	1456962..1457951	+	990	AKA31207.1	-3.01592	-3.41338	-3.025
ABUW_1468	-	LmbE-like protein	1457939..1458733	+	795	AKA31208.1	-2.82458	-3.70092	-3.28474
ABUW_1469	-	methyltransferase type 12	1458708..1459307	+	600	AKA31209.1	-2.75848	-3.3926	-2.76451
ABUW_1470	-	glycosyl transferase, family 2	1459304..1459948	+	645	AKA31210.1	-2.99574	-3.87573	-3.08934
ABUW_1471	-	hypothetical protein	1460237..1460599	+	363	AKA31211.1	-7.98966	-9.82799	-7.41001	-1.88097
ABUW_1472	-	hypothetical protein	1460763..1461233	+	471	AKA31212.1	-1.90761	-1.493	-2.50844
ABUW_1473	-	hypothetical protein	1461230..1461556	-	327	AKA31213.1	-1.67412	-1.51741	-2.27416
ABUW_1474	-	threonine efflux protein	1462122..1462727	-	606	AKA31214.1	-1.67723	-1.98292
ABUW_1475	-	transcriptional regulator, AraC family	1462778..1463614	-	837	AKA31215.1
ABUW_1476	-	alpha/beta hydrolase fold protein	1463772..1464920	-	1149	AKA31216.1
ABUW_1477	gltS	sodium/glutamate symporter	1465281..1466516	+	1236	AKA31217.1
ABUW_1478	-	cyclase family protein	1466566..1467549	-	984	AKA31218.1	6.35726		5.03883	-5.72224
ABUW_1479	-	transcriptional regulator, LysR family	1467711..1468613	-	903	AKA31219.1	2.25464	2.01883	2.3016
ABUW_1480	-	aldo/keto reductase	1468771..1469781	+	1011	AKA31220.1				-1.25104
ABUW_1481	-	oxidoreductase, short chain dehydrogenase/reductase family	1469822..1470616	+	795	AKA31221.1
ABUW_1482	-	hypothetical protein	1470655..1471065	+	411	AKA31222.1	-1.89948	-2.41596	-1.51002
ABUW_1483	-	ATPase	1471146..1472057	-	912	AKA31223.1
ABUW_1484	-	transcriptional regulator, GntR family	1472154..1472852	+	699	AKA31224.1
ABUW_1485	-	hypothetical protein	1472871..1473071	+	201	AKA31225.1
ABUW_1486	-	transcriptional regulator, TetR family protein	1473140..1473778	-	639	AKA31226.1	-1.61783		-1.88077	1.27291
ABUW_1487	-	CsuA/B	1474362..1474898	+	537	AKA31227.1
ABUW_1488	-	CsuA	1474973..1475521	+	549	AKA31228.1
ABUW_1489	-	CsuB	1475527..1476045	+	519	AKA31229.1
ABUW_1490	-	CsuC	1476051..1476872	+	822	AKA31230.1
ABUW_1491	-	CsuD	1476869..1479367	+	2499	AKA31231.1		2.33448
ABUW_1492	-	CsuE	1479364..1480383	+	1020	AKA31232.1		2.86831
ABUW_1493	-	hypothetical protein	1480558..1481040	+	483	AKA31233.1		-1.2929	-1.45935
ABUW_1494	-	hypothetical protein	1481095..1481592	+	498	AKA31234.1		-1.42099	-1.29381
ABUW_1495	-	hypothetical protein	1481619..1481855	-	237	AKA31235.1		-1.384
ABUW_1496	proP	proline/betaine transporter	1482282..1483769	-	1488	AKA31236.1	-1.47771	-1.62457	-1.63119
ABUW_1498	-	transcriptional regulator, TetR family	1484921..1485475	+	555	AKA31237.1		-1.90774		-2.25861
ABUW_1499	-	hypothetical protein	1485710..1486600	+	891	AKA31238.1		-2.24852	-1.61101
ABUW_1500	-	paraquat-inducible protein A	1486833..1487450	+	618	AKA31239.1
ABUW_1501	pqiA2	paraquat-inducible protein A	1487438..1488244	+	807	AKA31240.1		-0.846235	-0.833383
ABUW_1502	pqiB	paraquat-inducible protein B	1488219..1489919	+	1701	AKA31241.1		-0.532212	-0.77328
ABUW_1503	-	hypothetical protein	1489909..1490616	+	708	AKA31242.1		-0.58831
ABUW_1504	uraH2	transthyretin	1490673..1491074	-	402	AKA31243.1
ABUW_1505	-	hypothetical protein	1491088..1491576	-	489	AKA31244.1				-1.43554
ABUW_1506	irlR	two-component heavy metal response regulator protein	1491681..1492352	+	672	AKA31245.1	-1.26731	-2.04049		-0.7825
ABUW_1507	-	two-component heavy metal sensor histidine kinase	1492349..1493752	+	1404	AKA31246.1		-1.47651		-1.10581
ABUW_1508	-	lipocalin family protein	1493849..1494412	+	564	AKA31247.1		-1.77914	-1.25133
ABUW_1509	desC	delta-9 acyl-lipid desaturase 1	1494532..1495503	+	972	AKA31248.1		-1.72314		-1.93905
ABUW_1510	-	dehydrogenase	1495500..1496762	+	1263	AKA31249.1				-2.61319	-2.11709
ABUW_1511	-	hypothetical protein	1496784..1497575	+	792	AKA31250.1				-1.96484
ABUW_1512	cfa	cyclopropane-fatty-acyl-phospholipid synthase	1497572..1498771	+	1200	AKA31251.1				-2.25374
ABUW_1514	-	two-component system sensor protein	1500668..1501996	+	1329	AKA31252.1		-1.13343	-1.09641
ABUW_1515	-	two-component system response regulator protein	1501993..1502688	-	696	AKA31253.1	-1.01532		-1.26535
ABUW_1516	-	hypothetical protein	1502706..1503200	-	495	AKA31254.1
ABUW_1517	-	hypothetical protein	1503167..1503739	-	573	AKA31255.1		-1.24207		-1.4502
ABUW_1518	-	acetyltransferase, gnat family	1503894..1504400	-	507	AKA31256.1	-2.01939	-2.33103	-1.85245
ABUW_1519	-	aspartate racemase	1504540..1505268	+	729	AKA31257.1
ABUW_1520	-	hypothetical protein	1505283..1506194	-	912	AKA31258.1	0.905345		0.957294
ABUW_1521	sndH1	L-sorbosone dehydrogenase	1506545..1507912	+	1368	AKA31259.1	-1.7936	-1.641	-1.44732
ABUW_1522	-	acetyltransferase, gnat family	1507940..1508392	+	453	AKA31260.1	-3.27329	-3.50889	-2.23758
ABUW_1523	-	transporter, major facilitator family	1508451..1509653	-	1203	AKA31261.1		-1.36724
ABUW_1524	-	transcriptional regulator, TetR family	1509792..1510358	+	567	AKA31262.1	-1.171	-1.38355	-0.858121
ABUW_1525	-	C4-dicarboxylate transport protein	1510787..1512085	+	1299	AKA31263.1	2.72793	2.88537	2.56396
ABUW_1526	-	hypothetical protein	1512329..1512532	-	204	AKA31264.1	-4.90767	-5.7684	-4.33774
ABUW_1527	gloB	hydroxyacylglutathione hydrolase	1512889..1513620	-	732	AKA31265.1
ABUW_1528	metI2	ABC transport system permease protein	1513779..1514474	-	696	AKA31266.1	1.75502	1.15233	1.77565	-0.598476
ABUW_1529	-	ABC transporter, ATP-binding protein	1514471..1515496	-	1026	AKA31267.1	1.74369	1.15267	1.73871
ABUW_1530	-	ABC transporter, methionine-binding protein	1515572..1516438	-	867	AKA31268.1
ABUW_1531	purD	phosphoribosylamine--glycine ligase	1516687..1517973	-	1287	AKA31269.1	1.9872	1.99225	1.77897
ABUW_1532	purH	phosphoribosylaminoimidazolecarboxamide formyltransferase/IMP cyclohydrolase	1518099..1519673	-	1575	AKA31270.1	1.91921	1.70235	1.65366
ABUW_1533	fis	transcriptional regulator, Fis-type	1519763..1520032	-	270	AKA31271.1
ABUW_1534	-	hypothetical protein	1520409..1521251	-	843	AKA31272.1			0.690145
ABUW_1535	prmA1	ribosomal protein L11 methyltransferase	1521265..1522170	-	906	AKA31273.1		0.56942
ABUW_1536	-	hypothetical protein	1522327..1522557	-	231	AKA31274.1	-5.10803	-5.69211	-2.90024		2.11913
ABUW_1537	gidA	glucose inhibited division protein A	1522790..1524670	+	1881	AKA31275.1	3.84729	3.21145	3.55312
ABUW_1538	-	hypothetical protein	1524886..1525020	+	135	AKA31276.1	-5.34706	-7.07347	-3.07686	-1.72447	2.20124
ABUW_1539	-	transcriptional factor	1525057..1526064	-	1008	AKA31277.1	-1.4529	-1.80193	-0.987818
ABUW_1540	-	hypothetical protein	1526290..1527840	+	1551	AKA31278.1	-2.86224	-3.64704	-2.59995
ABUW_1541	-	hypothetical protein	1527863..1528459	+	597	AKA31279.1	-3.78011	-4.59208	-3.28016	-0.832054
ABUW_1542	-	transglutaminase	1528462..1529241	+	780	AKA31280.1	-2.7249	-3.26477	-1.99266
ABUW_1543	-	hypothetical protein	1529258..1529992	+	735	AKA31281.1	-1.84401	-2.03002
ABUW_1544	alr	alanine racemase	1530044..1531114	-	1071	AKA31282.1
ABUW_1545	dnaB	replicative DNA helicase	1531147..1532592	-	1446	AKA31283.1	2.10959	1.50667	2.11128
ABUW_1546	rplI	ribosomal protein L9	1532793..1533239	-	447	AKA31284.1	3.24079	3.09649	3.85415
ABUW_1547	rpsR	ribosomal protein S18	1533248..1533475	-	228	AKA31285.1	3.32835	3.40162	3.91364
ABUW_1548	rpsF	ribosomal protein S6	1533487..1533870	-	384	AKA31286.1	2.74103	2.82169	3.42599
ABUW_1549	cyoE	protoheme IX farnesyltransferase	1534055..1534933	-	879	AKA31287.1	3.2129	3.01765	3.07954
ABUW_1550	cyoD	cytochrome O ubiquinol oxidase subunit IV	1534944..1535273	-	330	AKA31288.1	1.89919	1.25664	1.43725
ABUW_1551	cyoC	cytochrome O ubiquinol oxidase, subunit III	1535273..1535893	-	621	AKA31289.1	1.89172	1.37854	1.58714
ABUW_1552	cyoB	cytochrome O ubiquinol oxidase, subunit I	1535898..1537889	-	1992	AKA31290.1	2.22879	1.96569	1.9311
ABUW_1553	cyoA	cytochrome O ubiquinol oxidase subunit II	1537893..1538945	-	1053	AKA31291.1		0.631946	0.784203
ABUW_1554	-	RDD family protein	1539262..1540017	-	756	AKA31292.1	-1.80393	-1.79371	-1.68373
ABUW_1555	ppsA	phosphoenolpyruvate synthase	1540082..1542460	-	2379	AKA31293.1
ABUW_1556	-	hypothetical protein	1542616..1543452	+	837	AKA31294.1		0.846613
ABUW_1557	pgaA	outer membrane protein	1543838..1546276	+	2439	AKA31295.1
ABUW_1558	pgaB	polysaccharide deacetylase	1546276..1548105	+	1830	AKA31296.1
ABUW_1559	pgaC	glycosyl transferase, family 2 protein	1548105..1549352	+	1248	AKA31297.1	1.3415
ABUW_1560	-	hypothetical protein	1549349..1549813	+	465	AKA31298.1			1.45104
ABUW_1561	-	hypothetical protein	1549854..1550417	-	564	AKA31299.1	-2.11422	-2.43224	-1.42671
ABUW_1562	-	luciferase family monooxygenase	1550565..1551536	-	972	AKA31300.1	1.79662	1.8163	3.12688
ABUW_1563	-	hypothetical protein	1551704..1552207	-	504	AKA31301.1	4.04059		5.90474	-2.76414	1.81274
ABUW_1564	-	hypothetical protein	1552442..1552864	-	423	AKA31302.1	1.73779		3.2845	-1.60449
ABUW_1565	-	transcriptional regulator, LysR family	1553062..1553964	-	903	AKA31303.1
ABUW_1566	-	ThiJ/PfpI domain-containing protein	1554084..1554923	+	840	AKA31304.1		-1.17974		-0.961773
ABUW_1567	prfA	peptide chain release factor 1	1555114..1556202	+	1089	AKA31305.1		0.62972
ABUW_1568	hemK	protein methylase, HemK family	1556202..1557017	+	816	AKA31306.1	2.69529	1.54727	2.01083
ABUW_1569	-	aliphatic sulfonates transport permease protein	1557020..1557859	-	840	AKA31307.1
ABUW_1570	-	aliphatic sulfonates family ABC transporter, periplasmic ligand-binding protein	1557863..1558837	-	975	AKA31308.1
ABUW_1571	-	transcriptional regulator, AraC family	1559081..1560109	-	1029	AKA31309.1		-0.511209
ABUW_1572	-	short-chain dehydrogenase/reductase	1560275..1561045	+	771	AKA31310.1			-1.95033
ABUW_1573	-	acyl-CoA dehydrogenase	1561064..1562200	+	1137	AKA31311.1
ABUW_1574	-	acyl-CoA ligase	1562421..1564064	+	1644	AKA31312.1			-2.41462
ABUW_1575	-	FMN-binding protein	1564109..1564687	-	579	AKA31313.1	-1.22168	-1.74429	-1.18283
ABUW_1576	-	molybdopterin biosynthesis protein	1564857..1565633	+	777	AKA31314.1	-1.07926	-1.465
ABUW_1577	-	ABC-1 domain protein	1565692..1566990	+	1299	AKA31315.1
ABUW_1578	folB	dihydroneopterin aldolase	1567006..1567386	+	381	AKA31316.1		-1.19019		-2.89808
ABUW_1579	-	2-amino-4-hydroxy-6- hydroxymethyldihydropteridine pyrophosphokinase	1567343..1567780	+	438	AKA31317.1		0.820187	1.29652
ABUW_1580	-	hypothetical protein	1567903..1568037	+	135	AKA31318.1		-1.65936		-1.46149
ABUW_1581	kdpA	K+-transporting ATPase, A subunit	1568040..1569749	+	1710	AKA31319.1			-1.50273	-1.82626	-2.20791
ABUW_1582	kdpB	K+-transporting ATPase, B subunit	1569764..1571797	+	2034	AKA31320.1	1.27518		-1.08648	-1.85645	-2.45742
ABUW_1583	kdpC	K+-transporting ATPase, C subunit	1571811..1572416	+	606	AKA31321.1			-1.53931		-1.79507
ABUW_1584	kdpD	two-component system sensor protein KdpD	1572455..1575109	+	2655	AKA31322.1			-1.2528		-2.00466
ABUW_1585	kdpE	two-component system regulatory protein KdpE	1575121..1575837	+	717	AKA31323.1	1.22439			-1.60502	-1.84961
ABUW_1586	-	glutamine synthetase	1575913..1577337	-	1425	AKA31324.1	4.20209			-4.61173	-3.46178
ABUW_1587	-	hypothetical protein	1577743..1578291	+	549	AKA31325.1	-1.54192			1.19468
ABUW_1588	-	ubiquinone biosynthesis protein COQ7	1578343..1578978	-	636	AKA31326.1			1.07807		1.3852
ABUW_1589	-	major facilitator superfamily MFS_1	1578982..1580304	-	1323	AKA31327.1		-1.01917
ABUW_1590	-	hypothetical protein	1580470..1583190	+	2721	AKA31328.1	-1.22874	-0.856272	-1.31638
ABUW_1591	-	hypothetical protein	1583217..1587722	+	4506	AKA31329.1
ABUW_1592	-	hypothetical protein	1587868..1588227	+	360	AKA31330.1		-0.988292
ABUW_1593	acnB	aconitate hydratase 2	1588486..1591125	+	2640	AKA31331.1	2.36916	2.12235	1.6311
ABUW_1594	-	hypothetical protein	1591355..1591789	+	435	AKA31332.1	-3.17638	-3.54083	-2.45982
ABUW_1595	-	ion transport protein	1591928..1592911	+	984	AKA31333.1		-1.67254
ABUW_1596	-	MFS superfamily permease	1592937..1594136	-	1200	AKA31334.1	0.926935	1.3089	0.833214
ABUW_1597	-	hypothetical protein	1594365..1594793	+	429	AKA31335.1	-2.38128	-1.59948	-2.32798
ABUW_1598	-	hypothetical protein	1594951..1595745	+	795	AKA31336.1	-2.27049	-1.93733	-1.7867
ABUW_1599	metR	transcriptional regulator, LysR family	1595973..1596893	+	921	AKA31337.1			1.02075
ABUW_1600	-	hypothetical protein	1596944..1597396	-	453	AKA31338.1	1.31417	0.761688	1.66749
ABUW_1601	-	hypothetical protein	1597650..1597868	+	219	AKA31339.1	-5.15041	-6.37893	-5.29316	-1.26642
ABUW_1602	rsuA	pseudouridine synthase	1597969..1598673	+	705	AKA31340.1	-3.85371	-4.42175	-3.83853	-0.584465
ABUW_1603	-	putative acetyltransferase	1598666..1599109	-	444	AKA31341.1		-1.49469
ABUW_1604	-	hypothetical protein	1599208..1599516	-	309	AKA31342.1		-1.11628
ABUW_1605	-	RNA pseudouridine synthase family protein	1599628..1600536	-	909	AKA31343.1		-0.893707
ABUW_1606	-	hypothetical protein	1600674..1601129	+	456	AKA31344.1		-0.721499
ABUW_1607	mutL	DNA mismatch repair protein MutL	1601122..1603074	+	1953	AKA31345.1
ABUW_1608	miaA	tRNA delta(2)-isopentenylpyrophosphate transferase	1603081..1604025	+	945	AKA31346.1	-3.42861	-4.38631	-2.80174	-0.960785
ABUW_1609	hfq	host factor Hfq	1604120..1604626	+	507	AKA31347.1	-1.73127	-2.14449			1.10886
ABUW_1610	-	integral membrane protein	1604758..1605615	+	858	AKA31348.1		-1.31468		-1.35629
ABUW_1611	nfnB	oxygen-insensitive NAD(P)H nitroreductase	1605654..1606307	-	654	AKA31349.1		-1.24006		-0.607498
ABUW_1612	-	hypothetical protein	1606447..1606647	+	201	AKA31350.1		-1.67421		-1.36718
ABUW_1613	lpxH	UDP-2,3-diacylglucosamine hydrolase	1606674..1607393	-	720	AKA31351.1
ABUW_1614	ppiB	peptidyl-prolyl cis-trans isomerase, cyclophilin type	1607409..1607918	-	510	AKA31352.1
ABUW_1615	glnS	glutaminyl-tRNA synthetase	1608087..1609814	+	1728	AKA31353.1	1.97538	1.76443	1.85568
ABUW_1616	-	hypothetical protein	1609968..1610081	-	114	AKA31354.1
ABUW_1617	-	glutamine amidotransferase	1610241..1610963	-	723	AKA31355.1
ABUW_1618	eutC	ethanolamine ammonia-lyase, light chain	1611128..1611943	-	816	AKA31356.1		-1.96303		-1.12578
ABUW_1619	eutB	ethanolamine ammonia-lyase, large subunit	1611954..1613339	-	1386	AKA31357.1				-1.36083
ABUW_1620	eat	ethanolamine permease	1613356..1614792	-	1437	AKA31358.1				-1.46022
ABUW_1621	ald1	aldehyde dehydrogenase	1615014..1616525	-	1512	AKA31359.1		2.44269
ABUW_1622	-	putative transcriptional regulator	1616669..1617859	+	1191	AKA31360.1	1.04173	1.04571	0.935094
ABUW_1623	-	hydrolase, alpha/beta fold family	1617856..1618824	-	969	AKA31361.1		0.710629
ABUW_1624	-	alcohol dehydrogenase, iron-containing	1619019..1620191	-	1173	AKA31362.1	1.31152	3.07588		1.73987
ABUW_1625	-	putative helicase	1620422..1622134	+	1713	AKA31363.1
ABUW_1626	hpcD	5-carboxymethyl-2-hydroxymuconate isomerase	1622178..1622537	+	360	AKA31364.1		-1.15667	-1.19587
ABUW_1627	thiM	hydroxyethylthiazole kinase	1622659..1623486	-	828	AKA31365.1			0.959569
ABUW_1628	-	hypothetical protein	1623520..1624677	-	1158	AKA31366.1	0.940636	0.809339	1.1159
ABUW_1629	-	hypothetical protein	1624829..1625086	-	258	AKA31367.1	-5.01862	-5.73531	-3.15298		1.75722
ABUW_1630	pepN	peptidase M1, alanyl aminopeptidase	1625405..1628011	+	2607	AKA31368.1
ABUW_1631	-	hypothetical protein	1628562..1629092	+	531	AKA31369.1	-4.61243	-3.07359	-4.78198
ABUW_1632	-	hypothetical protein	1629165..1629869	+	705	AKA31370.1	-4.12432	-2.88163	-3.91578
ABUW_1633	-	hypothetical protein	1629879..1632338	+	2460	AKA31371.1	-2.58335	-2.49968	-2.93186
ABUW_1634	-	hypothetical protein	1632329..1633348	+	1020	AKA31372.1	-2.13676	-2.14846	-2.09405
ABUW_1635	-	glutathione S-transferase	1633575..1634261	+	687	AKA31373.1
ABUW_1636	-	short chain dehydrogenase	1634269..1635030	+	762	AKA31374.1
ABUW_1637	-	oxidoreductase short-chain dehydrogenase/reductase family	1635040..1635723	+	684	AKA31375.1			-1.11275
ABUW_1638	-	chorismate mutase	1635801..1636358	+	558	AKA31376.1	-1.4267	-0.920986	-1.21951
ABUW_1639	-	transcriptional regulator, AsnC family	1636387..1636884	-	498	AKA31377.1
ABUW_1640	-	hypothetical protein	1637065..1637292	+	228	AKA31378.1		-1.96789
ABUW_1641	-	hypothetical protein	1637444..1637818	+	375	AKA31379.1		-2.0227
ABUW_1642	-	hypothetical protein	1638393..1638575	-	183	AKA31380.1		-1.7769
ABUW_1643	-	hypothetical protein	1638579..1639040	-	462	AKA31381.1	-1.54187	-1.94914
ABUW_1644	-	hypothetical protein	1639075..1639602	-	528	AKA31382.1
ABUW_1645	-	transcriptional regulator, TetR family	1640257..1640811	+	555	AKA31383.1		-2.00821		-0.915646
ABUW_1646	-	TonB-dependent siderophore receptor	1640874..1643144	-	2271	AKA31384.1
ABUW_1647	-	hypothetical protein	1643300..1643413	-	114	AKA31385.1
ABUW_1648	-	mechanosensitive ion channel family protein	1643657..1644829	+	1173	AKA31386.1	-3.27752	-2.86904	-2.93913
ABUW_1649	-	hypothetical protein	1645128..1645379	+	252	AKA31387.1	-4.10222	-4.79154	-3.42809
ABUW_1650	-	hypothetical protein	1645622..1645726	+	105	AKA31388.1		-1.51933
ABUW_1651	-	hypothetical protein	1645792..1646262	+	471	AKA31389.1	-3.33538	-5.46097	-5.47309	-2.2003
ABUW_1652	-	hypothetical protein	1646451..1646732	+	282	AKA31390.1	-3.77654	-4.32919	-3.31608
ABUW_1653	-	hypothetical protein	1646907..1647290	+	384	AKA31391.1	-2.93351	-3.25264	-2.7192
ABUW_1654	-	acetyltransferase, gnat family	1647323..1647829	-	507	AKA31392.1	-1.5881	-1.97175	-1.91726
ABUW_1655	-	TonB-dependent siderophore receptor	1648022..1650178	+	2157	AKA31393.1		-1.05783		-1.47316
ABUW_1656	-	OmpW family protein	1650485..1651597	+	1113	AKA31394.1		-1.11114
ABUW_1657	-	hypothetical protein	1651777..1651908	+	132	AKA31395.1	-6.34789	-7.06891	-3.54342		2.71527
ABUW_1658	-	hypothetical protein	1652031..1652147	-	117	AKA31396.1	-3.9435	-4.74225	-3.029
ABUW_1659	-	hypothetical protein	1652339..1652770	+	432	AKA31397.1	-6.63175	-7.56991	-5.23092
ABUW_1660	-	ABC transporter, ATP-binding protein	1652839..1654422	-	1584	AKA31398.1		-2.12192	1.92232	-2.69923	1.28026
ABUW_1661	-	universal stress protein family	1654682..1655125	-	444	AKA31399.1	-5.95668	-5.63031	-4.45996		1.41352
ABUW_1662	-	hypothetical protein	1655414..1655641	+	228	AKA31400.1			3.33712	-1.60257	2.73178
ABUW_1663	-	hypothetical protein	1655820..1655993	+	174	AKA31401.1	-1.48266	-2.33834			2.15281
ABUW_1664	-	hypothetical protein	1656266..1656709	+	444	AKA31402.1	-3.64875	-3.81062	-2.57003
ABUW_1665	-	hypothetical protein	1657011..1657172	+	162	AKA31403.1		-3.92332	2.00722	-4.5598
ABUW_1666	mgtA	magnesium-translocating P-type ATPase	1657273..1660029	+	2757	AKA31404.1		-1.82259		-2.15372
ABUW_1668	-	benzoate transporter	1660838..1662010	-	1173	AKA31405.1
ABUW_1669	-	leucine-responsive transcriptional regulator, AsnC family	1662197..1662670	+	474	AKA31406.1
ABUW_1670	-	lysine exporter protein	1662707..1663357	-	651	AKA31407.1
ABUW_1671	tal	transaldolase	1663430..1664419	-	990	AKA31408.1	-3.22267	-2.29819	-2.8181	0.91196
ABUW_1672	-	transcriptional regulator, LysR family	1664550..1665443	-	894	AKA31409.1
ABUW_1673	-	hypothetical protein	1665534..1665968	+	435	AKA31410.1		-1.27835	2.17811	-2.08485
ABUW_1674	-	acetyl-CoA acyltransferase	1666036..1667604	-	1569	AKA31411.1		1.74694
ABUW_1675	-	short-chain dehydrogenase/reductase	1667840..1669231	+	1392	AKA31412.1
ABUW_1676	-	MaoC domain protein dehydratase	1669306..1670160	+	855	AKA31413.1			-0.857774
ABUW_1677	-	beta-lactamase	1670232..1671491	+	1260	AKA31414.1
ABUW_1678	-	transcriptional regulator, TetR family	1671539..1672117	-	579	AKA31415.1	-1.77228	-1.89352	-1.36056
ABUW_1679	smvA	methyl viologen resistance protein	1672243..1673721	+	1479	AKA31416.1			1.11364
ABUW_1680	dnaX	DNA polymerase III subunit tau	1673895..1676045	+	2151	AKA31417.1
ABUW_1681	-	hypothetical protein	1676231..1676326	-	96	AKA31418.1
ABUW_1682	plc1	phospholipase C, phosphocholine-specific	1676369..1678597	+	2229	AKA31419.1
ABUW_1683	-	thioesterase family protein	1678646..1679080	-	435	AKA31420.1	-1.40212	-1.89642	-2.09393
ABUW_1684	-	iron-containing alcohol dehydrogenase	1679080..1680237	-	1158	AKA31421.1		-0.731339
ABUW_1685	-	hypothetical protein	1680463..1681707	+	1245	AKA31422.1
ABUW_1686	-	protein tyrosine phosphatase	1682008..1682511	+	504	AKA31423.1
ABUW_1687	murB	UDP-N-acetylenolpyruvoylglucosamine reductase	1682531..1683565	+	1035	AKA31424.1		1.15616
ABUW_1688	-	hypothetical protein	1683570..1684694	+	1125	AKA31425.1
ABUW_1689	-	lysophospholipase	1684694..1685722	+	1029	AKA31426.1		0.868976
ABUW_1690	-	Glutamate synthase (NADPH)	1685764..1687437	-	1674	AKA31427.1
ABUW_1691	-	PepSY-associated TM helix domain- containing protein	1687602..1688939	-	1338	AKA31428.1
ABUW_1692	-	transcriptional regulator, TetR family	1689551..1690123	-	573	AKA31429.1	-2.1583		-2.07342
ABUW_1693	-	heme oxygenase-like protein	1690441..1691310	+	870	AKA31430.1	-2.16919	-2.79489	-2.21054
ABUW_1694	-	metabolite transporter, MFS superfamily	1691595..1692761	+	1167	AKA31431.1
ABUW_1695	-	hypothetical protein	1692909..1693412	+	504	AKA31432.1	-2.32662	-1.85301	-1.87276
ABUW_1696	accC	acetyl-CoA carboxylase, biotin carboxylase	1693467..1694837	-	1371	AKA31433.1		1.20487	0.96863
ABUW_1697	accB	acetyl-CoA carboxylase, biotin carboxyl carrier protein	1694854..1695273	-	420	AKA31434.1	1.73674	2.43673	2.28943
ABUW_1698	aroQ	3-dehydroquinate dehydratase, type II	1695291..1695746	-	456	AKA31435.1			1.51208
ABUW_1699	umuC	DNA repair protein UmuC	1695982..1697310	-	1329	AKA31436.1
ABUW_1701	-	putative nitrate transport protein	1697643..1698653	-	1011	AKA31437.1		-1.2253		-0.752684
ABUW_1702	nasT	response regulator protein	1698654..1699244	-	591	AKA31438.1
ABUW_1703	-	hypothetical protein	1699701..1699970	+	270	AKA31439.1		-3.52562		-2.89284
ABUW_1704	nirB	nitrite reductase [NAD(P)H], large subunit	1699982..1702528	+	2547	AKA31440.1				-1.68225
ABUW_1705	-	FAD-dependent pyridine nucleotide- disulfide oxidoreductase	1702541..1704163	+	1623	AKA31441.1				-1.43895
ABUW_1706	nasA	molybdopterin oxidoreductase	1704182..1706962	+	2781	AKA31442.1
ABUW_1707	mobA	molybdopterin-guanine dinucleotide synthase	1706959..1707588	+	630	AKA31443.1	-1.36076	-1.16406	-1.05614
ABUW_1708	-	molybdopterin oxidoreductase	1707738..1710011	+	2274	AKA31444.1
ABUW_1709	moaA	molybdenum cofactor biosynthesis protein A	1710250..1711281	+	1032	AKA31445.1	-1.085	-0.95253	-1.2146
ABUW_1710	-	thiamine S/molybdopterin converting factor subunit 1	1711282..1711536	+	255	AKA31446.1
ABUW_1711	moaE	molybdopterin converting factor, subunit 2	1711540..1712025	+	486	AKA31447.1
ABUW_1712	moaCB	molybdenum cofactor biosynthesis protein C	1712049..1712972	+	924	AKA31448.1
ABUW_1713	-	molybdopterin biosynthesis protein	1712972..1714207	+	1236	AKA31449.1
ABUW_1714	-	transcriptional regulator, HxlR family	1714416..1714898	+	483	AKA31450.1	-1.89642	-1.45375	-1.14188
ABUW_1715	-	transcriptional regulator, GntR family	1714895..1716334	-	1440	AKA31451.1
ABUW_1716	-	hypothetical protein	1716421..1717284	+	864	AKA31452.1
ABUW_1717	-	DsrC family protein	1717289..1717600	-	312	AKA31453.1
ABUW_1718	-	hypothetical protein	1717620..1717904	-	285	AKA31454.1
ABUW_1719	-	hypothetical protein	1717922..1718272	-	351	AKA31455.1	1.30866	1.01488	1.78423
ABUW_1720	tusD	sulfur relay protein TusD/DsrE	1718317..1718685	-	369	AKA31456.1		-1.08012
ABUW_1721	-	UDP-glucose 4-epimerase	1718751..1719758	+	1008	AKA31457.1	-2.39767	-2.2379	-2.35312
ABUW_1722	fumC	fumarate hydratase, class II	1719873..1721267	+	1395	AKA31458.1	-1.73288	-1.62078	-1.70351
ABUW_1723	-	hypothetical protein	1721401..1721697	-	297	AKA31459.1	-6.51579	-7.48896	-5.8964
ABUW_1724	-	hypothetical protein	1721879..1722340	-	462	AKA31460.1	-2.05921	-1.77414	-1.63296
ABUW_1725	-	hypothetical protein	1722653..1723144	+	492	AKA31461.1		-1.08722
ABUW_1726	-	D-amino acid dehydrogenase 3 small subunit	1723556..1724800	+	1245	AKA31462.1	-2.82564	-2.19569	-2.82119
ABUW_1727	-	hypothetical protein	1724847..1725491	-	645	AKA31463.1	-1.26687	-1.15573
ABUW_1728	ispF	2-C-methyl-D-erythritol 2,4-cyclodiphosphate synthase	1725595..1726077	+	483	AKA31464.1		-0.826109
ABUW_1729	-	hypothetical protein	1726074..1726598	-	525	AKA31465.1		-1.25062
ABUW_1730	argF	ornithine carbamoyltransferase	1726792..1727712	-	921	AKA31466.1	1.52104	1.0341	1.60205
ABUW_1731	-	transcriptional regulator, TetR family	1727825..1728478	-	654	AKA31467.1	2.56787	0.874972	2.35507	-1.71462
ABUW_1732	ntrC	nitrogen metabolism transcriptional regulator, NtrC, Fis Family	1728754..1730247	-	1494	AKA31468.1		1.19354
ABUW_1733	ntrB	signal transduction histidine kinase, nitrogen specific, NtrB	1730234..1731343	-	1110	AKA31469.1	1.02914	1.3025	1.26106
ABUW_1734	-	hypothetical protein	1731685..1733028	+	1344	AKA31470.1	2.23386	1.998	2.2473
ABUW_1735	pyrH	Uridylate kinase	1733080..1733808	+	729	AKA31471.1	1.48965	1.54368	1.61204
ABUW_1736	frr	ribosome recycling factor	1733894..1734448	+	555	AKA31472.1
ABUW_1737	uppS	undecaprenyl diphosphate synthase	1734454..1735206	+	753	AKA31473.1	1.59142	1.70279	1.55459
ABUW_1738	cdsA	phosphatidate cytidylyltransferase	1735206..1736030	+	825	AKA31474.1	2.07983	2.23745	1.89096
ABUW_1739	dxr	1-deoxy-D-xylulose 5-phosphate reductoisomerase	1736031..1737227	+	1197	AKA31475.1	2.27805	2.37065	2.12697
ABUW_1740	rseP	membrane-associated Zn-dependent protease	1737229..1738584	+	1356	AKA31476.1	1.43556	1.48005	1.5487
ABUW_1741	bamA	outer membrane protein assembly complex BamA	1738622..1741147	+	2526	AKA31477.1
ABUW_1742	skp	outer membrane protein	1741189..1741692	+	504	AKA31478.1	-1.53328	-1.07373	-1.58101
ABUW_1743	lpxD	UDP-3-O-(3-hydroxymyristoyl) glucosamine N-acyltransferase	1741697..1742767	+	1071	AKA31479.1
ABUW_1744	fabZ	beta-hydroxyacyl-(acyl-carrier-protein) dehydratase	1742774..1743259	+	486	AKA31480.1	1.09139	0.917061	2.16472
ABUW_1745	lpxA	acyl-(acyl-carrier-protein)--UDP-N- acetylglucosamine O-acyltransferase	1743256..1744044	+	789	AKA31481.1
ABUW_1746	-	hypothetical protein	1744100..1744984	-	885	AKA31482.1
ABUW_1747	recX	regulatory protein RecX	1745412..1745894	-	483	AKA31483.1	2.67479		2.33844	-3.64791
ABUW_1748	recA	DNA strand exchange and recombination protein RecA	1745948..1746997	-	1050	AKA31484.1		1.00102
ABUW_1749	hslR	heat shock protein 15	1747143..1747583	-	441	AKA31485.1			1.84223
ABUW_1750	-	HAD-superfamily hydrolase	1747567..1748253	-	687	AKA31486.1		-0.834982		-0.558327
ABUW_1751	-	putative prophage protein	1748425..1748784	+	360	AKA31487.1	-3.35016	-2.98459	-2.47159
ABUW_1752	-	hypothetical protein	1748882..1749118	+	237	AKA31488.1	-2.4014	-1.93194	-1.84004
ABUW_1753	-	hypothetical protein	1749233..1749526	+	294	AKA31489.1	-3.66724	-2.92534	-3.12385
ABUW_1754	-	acetyltransferase gnat family	1749578..1750114	-	537	AKA31490.1	-2.79942	-2.74569	-2.50637
ABUW_1755	-	transcriptional regulator, AsnC family	1750160..1750609	-	450	AKA31491.1		-1.47405
ABUW_1756	kynU	kynureninase	1750756..1752006	+	1251	AKA31492.1
ABUW_1757	-	proline-specific permease ProY	1752047..1753453	+	1407	AKA31493.1
ABUW_1758	-	hypothetical protein	1753461..1754207	+	747	AKA31494.1		-0.678941
ABUW_1759	-	extracellular serine protease	1755437..1756615	+	1179	AKA31495.1	-1.46393	-1.96035	-1.13496
ABUW_1760	-	sulfate permease	1756663..1758117	-	1455	AKA31496.1	1.60429		1.92805	-1.58528
ABUW_1761	-	hypothetical protein	1758355..1758993	-	639	AKA31497.1	-2.19885	-3.43684	-1.49933	-1.24958
ABUW_1762	gdhB2	quinoprotein glucose dehydrogenase-B	1759348..1760790	+	1443	AKA31498.1	-1.69423	-2.35825	-1.6774
ABUW_1763	-	UspA domain protein	1760845..1761288	-	444	AKA31499.1	-5.34304	-6.65228	-4.58577	-1.32055
ABUW_1764	-	GGDEF family protein	1761414..1763507	-	2094	AKA31500.1	-1.54219	-2.20682	-1.14465
ABUW_1766	-	putative transposase (ISN1)	1764140..1765072	-	933	AKA31501.1		1.92971	1.34509	1.45268
ABUW_1767	-	hypothetical protein	1765164..1765379	-	216	AKA31502.1	-1.64604	-1.75576	-0.94064
ABUW_1768	-	transcriptional regulator, MarR-family	1765571..1766035	-	465	AKA31503.1	-2.44934	-1.95202	-2.05814
ABUW_1769	-	hypothetical protein	1766667..1767173	+	507	AKA31504.1	-1.84038	-1.39458	-1.35633
ABUW_1770	fruA	PTS system fructose-specific EIIBC component	1767219..1768937	-	1719	AKA31505.1		0.795093	0.720481
ABUW_1771	pfkB	1-phosphofructokinase	1768924..1769871	-	948	AKA31506.1	1.47758	1.5585	1.17532
ABUW_1772	fruB	multiphosphoryl transfer protein	1769886..1772744	-	2859	AKA31507.1	1.31596	1.24775	0.985581
ABUW_1773	-	alpha/beta hydrolase	1772969..1773829	-	861	AKA31508.1		-0.929377
ABUW_1774	-	hypothetical protein	1773967..1774422	+	456	AKA31509.1	-1.33363	-1.41171
ABUW_1775	-	hypothetical protein	1774456..1774701	-	246	AKA31510.1	-1.75839	-3.74931		-2.05203
ABUW_1776	-	glycolate/propanediol utilization protein	1774961..1775380	-	420	AKA31511.1		-1.14177
ABUW_1777	brnQ	branched-chain amino acid transport system II carrier protein	1775572..1776873	-	1302	AKA31512.1	1.71203	1.81619	1.87904
ABUW_1778	map2	methionine aminopeptidase, type I	1777226..1778020	+	795	AKA31513.1
ABUW_1779	-	transcriptional regulator, LysR family	1778073..1778975	-	903	AKA31514.1
ABUW_1780	-	hypothetical protein	1779218..1779541	+	324	AKA31515.1	-1.4906	-2.42518		-0.95313
ABUW_1781	-	glutaredoxin-related protein	1779588..1779929	-	342	AKA31516.1
ABUW_1782	argD	acetylornithine aminotransferase	1780157..1781365	+	1209	AKA31517.1	1.02579		1.67004	-0.912394
ABUW_1783	-	CBS domain containing protein	1781416..1781847	-	432	AKA31518.1	-2.97687	-3.52117	-1.91656		0.978023
ABUW_1784	-	hypothetical protein	1781988..1782383	-	396	AKA31519.1		-1.88476		-1.25486
ABUW_1785	-	hypothetical protein	1782504..1782632	-	129	AKA31520.1		-1.38242
ABUW_1786	-	hypothetical protein	1782797..1783030	-	234	AKA31521.1	-2.21921	-1.921			2.31378
ABUW_1787	-	hypothetical protein	1783246..1783605	+	360	AKA31522.1	-4.44051	-7.56702	-3.35572	-3.19232
ABUW_1788	-	hypothetical protein	1783706..1784032	+	327	AKA31523.1	-3.80619	-4.50317	-3.47367
ABUW_1789	ftsY	signal recognition particle-docking protein FtsY	1784140..1785246	+	1107	AKA31524.1
ABUW_1790	-	nitroreductase family protein	1785435..1786031	+	597	AKA31525.1	-1.8796	-3.90958	-1.56654	-2.06061
ABUW_1791	-	hypothetical protein	1786257..1786928	+	672	AKA31526.1	1.46351		3.44927	-1.67347	1.95701
ABUW_1792	-	hypothetical protein	1786986..1787282	-	297	AKA31527.1		-1.43736		-2.21836
ABUW_1793	ybgT	cyd operon protein YbgT	1787286..1787387	-	102	AKA31528.1		-1.18066
ABUW_1794	cydB	cytochrome D ubiquinol oxidase, subunit II	1787401..1788546	-	1146	AKA31529.1		-0.996458
ABUW_1795	cydA	cytochrome D ubiquinol oxidase subunit I	1788543..1790129	-	1587	AKA31530.1	-1.21285	-1.19565	-1.43613
ABUW_1796	-	hypothetical protein	1790129..1790323	-	195	AKA31531.1		-1.50741	-0.967658
ABUW_1797	-	hypothetical protein	1790708..1791316	-	609	AKA31532.1
ABUW_1798	-	iron-sulfur cluster-binding protein, Rieske family	1791342..1791650	-	309	AKA31533.1
ABUW_1799	-	sugar kinase, ribokinase family	1791667..1792671	-	1005	AKA31534.1			0.853093
ABUW_1800	-	ferrichrome-iron receptor	1792909..1795008	+	2100	AKA31535.1
ABUW_1801	-	hypothetical protein	1795072..1795161	+	90	AKA31536.1		-1.20015
ABUW_1802	-	peptidase M16 domain protein	1795260..1798199	+	2940	AKA31537.1
ABUW_1803	-	phospholipase	1798220..1799371	+	1152	AKA31538.1	0.955124	0.621337	0.838689
ABUW_1804	-	K+ uptake system component	1799413..1800750	-	1338	AKA31539.1
ABUW_1805	-	K+ uptake system component	1800769..1801419	-	651	AKA31540.1	-1.42286		-1.53127
ABUW_1806	ilvA1	threonine dehydratase	1801564..1803105	-	1542	AKA31541.1		0.842086
ABUW_1807	rpiA	ribose 5-phosphate isomerase	1803213..1803884	+	672	AKA31542.1
ABUW_1808	-	hypothetical protein	1803884..1804564	+	681	AKA31543.1
ABUW_1809	-	hypothetical protein	1804561..1806081	-	1521	AKA31544.1
ABUW_1810	-	hypothetical protein	1806114..1806230	-	117	AKA31545.1
ABUW_1811	argC	N-acetyl-gamma-glutamyl-phosphate reductase	1806270..1807319	+	1050	AKA31546.1
ABUW_1812	-	hypothetical protein	1807401..1808153	+	753	AKA31547.1
ABUW_1813	clpS	ATP-dependent Clp protease adaptor protein	1808163..1808576	+	414	AKA31548.1
ABUW_1814	clpA	ATP-dependent Clp protease ATP-binding subunit	1808586..1810862	+	2277	AKA31549.1
ABUW_1815	-	hypothetical protein	1810866..1811228	+	363	AKA31550.1
ABUW_1816	aro1	3-deoxy-7-phosphoheptulonate synthase	1811655..1812710	+	1056	AKA31551.1			-1.25064
ABUW_1817	-	putative peroxidase	1812757..1813674	-	918	AKA31552.1	-1.47287	-1.66601	-1.46925
ABUW_1818	-	transcriptional regulator, PadR family	1813677..1814237	-	561	AKA31553.1		-0.939697
ABUW_1819	-	FAD/FMN-binding/pyridine nucleotide- disulfide oxidoreductase family protein	1814373..1816397	+	2025	AKA31554.1
ABUW_1820	-	NADH:flavin oxidoreductase/nadh oxidase	1816469..1816876	+	408	AKA31555.1
ABUW_1821	-	hypothetical protein	1816919..1817635	+	717	AKA31556.1		-0.967149
ABUW_1822	-	alpha/beta hydrolase	1817655..1818749	+	1095	AKA31557.1	-1.49106	-2.09705	-1.363
ABUW_1823	-	hypothetical protein	1818802..1819647	-	846	AKA31558.1	-0.971415	-1.91867	-1.08196	-0.944237
ABUW_1824	-	hypothetical protein	1819883..1820371	-	489	AKA31559.1
ABUW_1825	pyrG	CTP synthase	1820595..1822232	+	1638	AKA31560.1	2.16998	2.02052	2.33529
ABUW_1826	kdsA	2-dehydro-3-deoxyphosphooctonate aldolase	1822264..1823121	+	858	AKA31561.1	1.6526	1.35087	1.53696
ABUW_1827	eno	phosphopyruvate hydratase (enolase)	1823167..1824456	+	1290	AKA31562.1	2.26888	1.33923	1.72913	-0.948125
ABUW_1828	-	hypothetical protein	1824553..1825230	-	678	AKA31563.1		-0.756596		-1.29278
ABUW_1829	-	septum formation initiator	1825835..1826224	+	390	AKA31564.1		-1.68688		-0.650276
ABUW_1830	ispD	2-C-methyl-D-erythritol 4-phosphate cytidylyltransferase	1826190..1826906	+	717	AKA31565.1		-0.672075
ABUW_1831	pcaI1	3-oxoadipate CoA-transferase subunit A	1827256..1827927	+	672	AKA31566.1		2.97961		1.43389	-1.58018
ABUW_1832	pcaJ1	3-oxoadipate CoA-transferase subunit B	1827946..1828599	+	654	AKA31567.1	1.88933	3.47261		1.60735	-1.34702
ABUW_1833	pcaF1	beta-ketoadipyl CoA thiolase	1828612..1829823	+	1212	AKA31568.1	2.19734	3.70077		1.5253	-1.57755
ABUW_1834	pcaB	3-carboxy-cis,cis-muconate cycloisomerase	1829826..1831181	+	1356	AKA31569.1		2.55415		1.31487	-1.52747
ABUW_1835	pcaD1	3-oxoadipate enol-lactonase	1831178..1831963	+	786	AKA31570.1		2.47775		1.22653	-1.14846
ABUW_1836	pcaK1	4-hydroxybenzoate transporter	1832006..1833361	+	1356	AKA31571.1		1.94408			-1.73059
ABUW_1837	pcaC	4-carboxymuconolactone decarboxylase	1833377..1833790	+	414	AKA31572.1	1.77917	2.81104		1.05951
ABUW_1838	pcaH	protocatechuate 3,4-dioxygenase, beta subunit	1833801..1834526	+	726	AKA31573.1		2.62968		1.27592
ABUW_1839	pcaG	protocatechuate 3,4-dioxygenase, alpha subunit	1834541..1835170	+	630	AKA31574.1		2.74824		1.45555
ABUW_1840	aroD	3-dehydroquinate dehydratase, type I	1835233..1836066	+	834	AKA31575.1
ABUW_1841	quiC	3-dehydroshikimate dehydratase	1836086..1837537	+	1452	AKA31576.1
ABUW_1842	quiX	porin B	1837597..1838916	+	1320	AKA31577.1
ABUW_1843	quiA	quinate/shikimate dehydrogenase	1838999..1841428	+	2430	AKA31578.1
ABUW_1844	-	hypothetical protein	1842058..1842525	+	468	AKA31579.1	-2.68517	-1.61309	-1.78448	1.07131
ABUW_1845	-	hypothetical protein	1842661..1843074	+	414	AKA31580.1		-1.07132
ABUW_1846	-	hypothetical protein	1843079..1843492	+	414	AKA31581.1	-1.01352	-1.18596
ABUW_1847	-	metallo-beta-lactamase family protein	1843497..1844363	+	867	AKA31582.1	-1.83464	-2.2592	-1.35678
ABUW_1848	pcaU	pca operon regulatory protein	1844456..1845268	-	813	AKA31583.1
ABUW_1849	-	transcriptional regulator, LysR family	1845311..1846231	-	921	AKA31584.1
ABUW_1850	-	acyl-CoA dehydrogenase domain protein	1846320..1847564	+	1245	AKA31585.1		-0.879835	-1.01955
ABUW_1851	-	aminoglycoside phosphotransferase	1847582..1848703	+	1122	AKA31586.1
ABUW_1852	-	phosphoglycerate mutase	1848700..1849398	+	699	AKA31587.1
ABUW_1853	-	short-chain dehydrogenase/reductase SDR	1849414..1850157	+	744	AKA31588.1		-0.94331
ABUW_1854	benP1	benzoate transport porin BenP	1850194..1851450	-	1257	AKA31589.1		-1.97686		-1.36723
ABUW_1855	-	general substrate transporter:Major facilitator superfamily	1851567..1852916	-	1350	AKA31590.1
ABUW_1856	-	transcriptional regulator, MarR-family	1853329..1853871	-	543	AKA31591.1
ABUW_1857	-	Glu-tRNA amidotransferase	1853946..1855055	+	1110	AKA31592.1				-1.99472
ABUW_1858	-	acyl-CoA dehydrogenase	1855071..1856240	+	1170	AKA31593.1		-2.43316	-2.62321	-2.62948	-2.91135
ABUW_1859	-	hypothetical protein	1856269..1856628	+	360	AKA31594.1			-2.4442
ABUW_1860	-	hypothetical protein	1856639..1857166	+	528	AKA31595.1		-2.53607		-1.66231
ABUW_1861	-	ring hydroxylating dioxygenase, Rieske	1857196..1858473	+	1278	AKA31596.1				-1.3957
ABUW_1862	-	aromatic-ring-hydroxylating dioxygenase beta subunit	1858484..1858969	+	486	AKA31597.1
ABUW_1863	-	short-chain dehydrogenase/reductase	1858980..1859717	+	738	AKA31598.1				-1.9014	-2.25242
ABUW_1864	-	2Fe-2S iron-sulfur cluster binding domain protein	1859752..1860705	+	954	AKA31599.1				-1.35034
ABUW_1865	-	P-hydroxyphenylacetate hydroxylase C1:reductase component	1860751..1861707	+	957	AKA31600.1		-1.89774		-1.67683
ABUW_1866	feaR	transcriptional regulator, AraC family	1861903..1862817	+	915	AKA31601.1			-1.82918
ABUW_1867	tynA	copper amine oxidase	1863035..1865341	+	2307	AKA31602.1		-2.06405	-1.6781	-1.59464
ABUW_1868	-	hypothetical protein	1865425..1866702	+	1278	AKA31603.1		-2.8314	-2.65402	-2.30198
ABUW_1869	feaB	phenylacetaldehyde dehydrogenase	1866737..1868224	+	1488	AKA31604.1		-1.48507		-1.07982
ABUW_1870	-	peptidase S45, penicillin amidase	1868296..1870758	-	2463	AKA31605.1		-2.01599		-1.66707
ABUW_1871	pcaD2	3-oxoadipate enol-lactonase	1871019..1871798	-	780	AKA31606.1
ABUW_1872	pcaF2	beta-ketoadipyl CoA thiolase	1871809..1873023	-	1215	AKA31607.1				-1.38975
ABUW_1873	pcaJ2	3-oxoadipate CoA-transferase subunit B	1873529..1874179	-	651	AKA31608.1				-1.61792
ABUW_1874	pcaI2	3-oxoadipate CoA-transferase subunit A	1874198..1874869	-	672	AKA31609.1
ABUW_1875	catA	catechol 1,2-dioxygenase	1875004..1875924	-	921	AKA31610.1				-1.22954
ABUW_1876	catC	muconolactone delta-isomerase	1876085..1876375	-	291	AKA31611.1
ABUW_1877	catB	muconate cycloisomerase	1876399..1877505	-	1107	AKA31612.1
ABUW_1878	catR	ben operon transcriptional regulator BenM	1877606..1878520	+	915	AKA31613.1	-1.65773	-1.78526	-1.7393
ABUW_1879	-	hypothetical protein	1878602..1879396	+	795	AKA31614.1
ABUW_1880	-	transcriptional regulator, GntR family	1879464..1880180	-	717	AKA31615.1		0.738074
ABUW_1881	-	dihydroxy-acid dehydratase	1880264..1881997	-	1734	AKA31616.1
ABUW_1883	-	hypothetical protein	1883482..1884480	+	999	AKA31617.1				-1.99857
ABUW_1884	-	NADP-dependent fatty aldehyde dehydrogenase	1884492..1886066	+	1575	AKA31618.1				-2.23525
ABUW_1885	-	hypothetical protein	1886120..1887016	-	897	AKA31619.1	-1.07137	-2.10342	-1.61538	-1.04318
ABUW_1886	cpo	alpha/beta hydrolase	1887347..1888177	+	831	AKA31620.1	-2.30749	-3.32771	-2.96989	-1.05973
ABUW_1887	-	oxidoreductase FMN-binding	1888336..1889574	+	1239	AKA31621.1		-1.59559	-1.2002	-1.19606
ABUW_1888	-	saccharopine dehydrogenase	1889590..1890657	+	1068	AKA31622.1	-1.83903	-2.24224	-1.72998
ABUW_1889	-	ThiJ/PfpI domain protein	1890719..1891525	-	807	AKA31623.1		-1.22894
ABUW_1890	-	transcriptional regulator, MerR family	1891602..1892018	-	417	AKA31624.1	-2.75712	-2.94297	-1.97236
ABUW_1891	-	ThiJ/PfpI domain protein	1892175..1892867	+	693	AKA31625.1	-5.16415	-6.09271	-4.97374	-0.964492
ABUW_1892	-	NADH dehydrogenase fad-containing subunit	1892966..1894171	-	1206	AKA31626.1	-1.56409	-2.31275	-2.27361
ABUW_1893	-	transcriptional regulator, BadM/Rrf2 family	1894330..1894878	-	549	AKA31627.1	1.75222	1.58947	2.09558
ABUW_1894	-	zinc-dependent hydrolase	1895077..1896096	-	1020	AKA31628.1
ABUW_1895	-	transcriptional regulator, TetR family	1896236..1896805	-	570	AKA31629.1
ABUW_1896	-	transcriptional regulator, AraC family	1896886..1897932	-	1047	AKA31630.1
ABUW_1897	-	short-chain dehydrogenase	1898040..1898843	+	804	AKA31631.1
ABUW_1898	-	putative acetoacetate decarboxylase	1898840..1899586	+	747	AKA31632.1				-1.81619
ABUW_1899	-	hypothetical protein	1899600..1900469	+	870	AKA31633.1
ABUW_1900	-	oxidoreductase, FAD/FMN-binding	1900527..1901756	+	1230	AKA31634.1	1.6444	0.983754	1.70762
ABUW_1901	-	hypothetical protein	1902001..1902114	+	114	AKA31635.1		-1.44092	-1.69939
ABUW_1902	sndH2	L-sorbosone dehydrogenase	1902188..1903495	-	1308	AKA31636.1	-2.7746	-2.01102	-2.84297
ABUW_1903	-	hypothetical protein	1903508..1903933	-	426	AKA31637.1	-3.54891	-2.60588	-3.91775
ABUW_1904	-	antibiotic biosynthesis monooxygenase	1904447..1904743	-	297	AKA31638.1	-1.42197	-3.13051	-3.62423	-1.74935	-2.29788
ABUW_1905	-	isochorismatase hydrolase	1904783..1905424	-	642	AKA31639.1	-1.62876	-2.22513	-4.31242		-2.77957
ABUW_1906	-	transcriptional regulator, LysR family	1905577..1906503	+	927	AKA31640.1
ABUW_1907	gdhB1	quinoprotein glucose dehydrogenase-B	1906691..1908133	+	1443	AKA31641.1	-1.89442	-1.72856	-1.68439
ABUW_1908	-	glutathione-regulated potassium-efflux system protein	1908369..1910207	+	1839	AKA31642.1
ABUW_1909	-	hypothetical protein	1910252..1910977	-	726	AKA31643.1	-2.94703	-2.73695	-2.13647
ABUW_1910	-	thermostable carboxypeptidase 1	1911194..1912576	-	1383	AKA31644.1
ABUW_1911	-	hypothetical protein	1913299..1913418	-	120	AKA31645.1	2.14922		3.35912	-3.1598
ABUW_1912	-	hypothetical protein	1913491..1914069	+	579	AKA31646.1
ABUW_1913	-	hypothetical protein	1914149..1914664	+	516	AKA31647.1	-2.19549	-1.39222	-1.67722
ABUW_1914	-	hypothetical protein	1914724..1915428	+	705	AKA31648.1		-1.267
ABUW_1915	-	hypothetical protein	1915454..1915933	+	480	AKA31649.1
ABUW_1916	-	hypothetical protein	1916033..1916539	+	507	AKA31650.1	-1.46147	-1.52854
ABUW_1917	-	hypothetical protein	1916606..1917085	+	480	AKA31651.1	-1.73479	-1.49824	-1.19441
ABUW_1918	-	hypothetical protein	1917241..1917381	+	141	AKA31652.1	-5.45025	-5.917	-5.15718
ABUW_1919	-	hypothetical protein	1917528..1917839	+	312	AKA31653.1	-3.67441	-2.92891	-3.08224
ABUW_1920	-	hypothetical protein	1918058..1918804	+	747	AKA31654.1	-2.47512	-1.56415	-2.19555
ABUW_1921	-	transporter, anion:cation symporter (ACS) family	1918920..1920260	-	1341	AKA31655.1
ABUW_1922	-	amidohydrolase family protein	1920270..1921088	-	819	AKA31656.1
ABUW_1923	-	hypothetical protein	1921090..1922379	-	1290	AKA31657.1
ABUW_1924	-	transcriptional regulator, GntR family	1922491..1923222	+	732	AKA31658.1
ABUW_1925	-	senescence marker protein-30	1923316..1924194	-	879	AKA31659.1		-1.15892	-0.926832
ABUW_1926	-	transporter, major facilitator family	1924491..1925834	+	1344	AKA31660.1
ABUW_1927	-	transcriptional regulator, LysR family	1925935..1926867	-	933	AKA31661.1
ABUW_1928	-	hypothetical protein	1926967..1927401	+	435	AKA31662.1
ABUW_1929	-	hypothetical protein	1927411..1927869	+	459	AKA31663.1		-0.82059
ABUW_1930	-	multidrug resistance efflux pump	1927969..1929054	-	1086	AKA31664.1
ABUW_1931	-	transporter, major facilitator family	1929051..1930628	-	1578	AKA31665.1
ABUW_1932	-	transcriptional regulator, TetR family	1930795..1931415	+	621	AKA31666.1	-2.29503	-2.22371	-2.3262
ABUW_1933	-	NADP-dependent fatty aldehyde dehydrogenase	1931494..1933071	-	1578	AKA31667.1		-1.25105	-1.46869
ABUW_1934	-	dihydroxy-acid dehydratase	1933088..1934875	-	1788	AKA31668.1				-1.43492	-1.5952
ABUW_1935	-	fumarylacetoacetate hydrolase	1934964..1936139	-	1176	AKA31669.1
ABUW_1936	-	transcriptional regulator, LysR family	1936251..1937186	+	936	AKA31670.1
ABUW_1937	-	nucleoside-diphosphate-sugar epimerase	1937397..1938368	+	972	AKA31671.1				-2.09136	-1.88748
ABUW_1938	-	transporter, anion:cation symporter family	1938402..1939778	+	1377	AKA31672.1				-1.21761
ABUW_1939	-	2-hydroxy-3-oxopropionate reductase	1939778..1940650	+	873	AKA31673.1
ABUW_1942	-	ribose-phosphate pyrophosphokinase	1941385..1942269	+	885	AKA31674.1	-1.63292	-1.85213
ABUW_1943	-	nicotinamide phosphoribosyltransferase	1942281..1943774	+	1494	AKA31675.1	-1.32075	-1.18311	-1.29952
ABUW_1944	-	ADP-ribose pyrophosphatase	1943835..1944602	+	768	AKA31676.1
ABUW_1945	-	methylenetetrahydrofolate reductase domain protein	1944676..1946070	+	1395	AKA31677.1	1.31736		1.66566
ABUW_1946	-	hypothetical protein	1946237..1946359	+	123	AKA31678.1
ABUW_1947	-	transcriptional regulator, LuxR family	1946514..1947233	+	720	AKA31679.1		-1.70463	-1.03614
ABUW_1948	-	indoleacetamide hydrolase	1947325..1948785	+	1461	AKA31680.1		-1.0475
ABUW_1949	-	RND family drug transporter	1949467..1950528	+	1062	AKA31681.1			0.797742
ABUW_1950	-	multidrug resistance protein VceB	1950553..1952100	+	1548	AKA31682.1				-1.75943
ABUW_1951	-	hypothetical protein	1952255..1953076	+	822	AKA31683.1		-1.01852
ABUW_1952	-	auxin-responsive GH3-related protein	1953073..1954659	+	1587	AKA31684.1				-1.84533
ABUW_1953	-	outer membrane efflux protein	1954656..1955984	+	1329	AKA31685.1
ABUW_1955	-	putative acid phosphatase	1957266..1958234	+	969	AKA31686.1				-1.08895
ABUW_1956	-	hypothetical protein	1958246..1958890	+	645	AKA31687.1		-1.23168		-1.61324
ABUW_1957	-	guanosine-3',5'-bis(diphosphate) 3'-pyrophosphohydrolase ((ppGpp)ase)	1958926..1959366	-	441	AKA31688.1		-0.929576
ABUW_1958	-	type III restriction enzyme, res subunit	1959771..1962767	+	2997	AKA31689.1	-2.47193	-2.46894	-2.73602
ABUW_1959	-	hypothetical protein	1963471..1964103	+	633	AKA31690.1
ABUW_1960	-	hypothetical protein	1964201..1964641	-	441	AKA31691.1	-2.90072	-2.49131	-2.2036
ABUW_1961	-	endonuclease/exonuclease/phosphatase	1964643..1965530	-	888	AKA31692.1	-2.10944	-2.09817	-1.65125
ABUW_1963	-	hypothetical protein	1966085..1966672	+	588	AKA31693.1	-1.84991	-2.05073
ABUW_1964	-	acetyltransferase	1966695..1967213	+	519	AKA31694.1	-1.40854	-1.16579
ABUW_1965	-	dienelactone hydrolase	1967276..1968202	-	927	AKA31695.1	1.56424		1.58674	-1.67245
ABUW_1966	-	transcriptional regulator, LysR family	1968310..1969209	+	900	AKA31696.1		-0.540751
ABUW_1967	-	short-chain dehydrogenase/reductase	1969305..1970147	-	843	AKA31697.1
ABUW_1968	-	short-chain dehydrogenase/reductase	1970193..1971053	-	861	AKA31698.1
ABUW_1969	-	alpha/beta hydrolase	1971084..1972124	-	1041	AKA31699.1
ABUW_1970	-	AraC family transcriptional regulator	1972190..1973215	+	1026	AKA31700.1		-0.826455
ABUW_1971	-	hypothetical protein	1973297..1973710	+	414	AKA31701.1	-1.01056	-1.22544	-0.955032
ABUW_1972	adeS	AdeS	1973736..1974821	-	1086	AKA31702.1		-0.701287	-0.861928
ABUW_1973	adeR	AdeR	1974853..1975596	-	744	AKA31703.1	-1.18238	-0.880141	-0.936286
ABUW_1974	adeA	multidrug efflux protein AdeA	1975742..1976932	+	1191	AKA31704.1	4.05245	6.71021	4.81409	2.72481
ABUW_1975	adeB	multidrug efflux protein AdeB	1976932..1980039	+	3108	AKA31705.1	2.8837	6.01775	3.81591	3.19866
ABUW_1976	adeC	multidrug efflux protein AdeC	1980116..1981513	+	1398	AKA31706.1		3.83948		3.32363
ABUW_1977	-	alpha/beta fold family hydrolase	1981606..1982520	-	915	AKA31707.1		3.58674	1.48201	2.67912
ABUW_1978	-	flavin binding monooxygenase	1982596..1984128	-	1533	AKA31708.1	-1.28315	-1.02759	-1.4959
ABUW_1979	-	transcriptional regulator, TetR family	1984545..1985150	+	606	AKA31709.1		-1.14528
ABUW_1980	-	oxidoreductase	1985528..1986901	+	1374	AKA31710.1		1.44129
ABUW_1981	-	hypothetical protein	1986888..1987577	+	690	AKA31711.1
ABUW_1982	-	outer membrane protein E	1987675..1988934	+	1260	AKA31712.1
ABUW_1983	-	hypothetical protein	1989175..1989432	-	258	AKA31713.1	-3.03313	-2.61563	-2.65003
ABUW_1984	-	hypothetical protein	1989509..1989844	-	336	AKA31714.1	-2.69959	-2.64489	-2.11712
ABUW_1985	-	hypothetical protein	1989922..1990233	+	312	AKA31715.1		-2.12646	-1.65844
ABUW_1986	-	replication initiation factor	1990238..1991686	+	1449	AKA31716.1		-1.36146		-1.16356
ABUW_1987	-	hypothetical protein	1991676..1991963	+	288	AKA31717.1		-1.84656		-1.63134
ABUW_1988	-	hypothetical protein	1992064..1992246	+	183	AKA31718.1		-1.87679		-2.10642
ABUW_1989	-	hypothetical protein	1992257..1992481	+	225	AKA31719.1		-1.12399		-2.1152
ABUW_1990	-	hypothetical protein	1992544..1993749	+	1206	AKA31720.1		-1.68675	-0.668505	-0.970209
ABUW_1991	-	hypothetical protein	1993752..1994033	+	282	AKA31721.1		-1.78606	-0.708479	-1.15925
ABUW_1992	-	hypothetical protein	1994157..1995317	+	1161	AKA31722.1		-2.05806	-1.49073	-1.4178
ABUW_1993	-	hypothetical protein	1995348..1995482	+	135	AKA31723.1	-2.25634	-2.37369	-2.11157
ABUW_1994	-	hypothetical protein	1995512..1995751	+	240	AKA31724.1	-2.08638	-2.0663	-1.74226
ABUW_1995	-	hypothetical protein	1996037..1996243	+	207	AKA31725.1	-1.88198	-1.78457	-1.40669
ABUW_1996	-	hypothetical protein	1996319..1996426	+	108	AKA31726.1	-1.49626	-1.6279	-0.999052
ABUW_1997	-	hypothetical protein	1996747..1997043	-	297	AKA31727.1	-1.16262	-1.01918
ABUW_1998	-	phage replication protein	1997046..1998188	-	1143	AKA31728.1
ABUW_1999	-	hypothetical protein	1998188..1998478	-	291	AKA31729.1
ABUW_2000	-	hypothetical protein	1998517..1998723	+	207	AKA31730.1		-1.27655
ABUW_2001	-	hypothetical protein	1998878..1999018	-	141	AKA31731.1		-1.6705		-1.04315
ABUW_2002	-	hypothetical protein	1999005..1999247	-	243	AKA31732.1	-1.74658	-2.48887	-1.00192	-0.752924
ABUW_2003	-	putative phage-related protein	1999414..2000658	-	1245	AKA31733.1	-1.59742	-2.76286	-1.97556	-1.1873
ABUW_2004	-	hypothetical protein	2000651..2000935	-	285	AKA31734.1		-1.8442	-1.21135
ABUW_2005	-	hypothetical protein	2000938..2002389	-	1452	AKA31735.1
ABUW_2006	-	hypothetical protein	2002482..2002700	-	219	AKA31736.1
ABUW_2007	-	hypothetical protein	2002712..2002906	-	195	AKA31737.1		1.4005		1.42076
ABUW_2009	-	phage replication protein	2003522..2004664	-	1143	AKA31738.1
ABUW_2010	-	hypothetical protein	2004664..2004954	-	291	AKA31739.1
ABUW_2011	-	hypothetical protein	2004993..2005199	+	207	AKA31740.1		-1.27655
ABUW_2012	-	hypothetical protein	2005354..2005494	-	141	AKA31741.1		-1.6705		-1.04315
ABUW_2013	-	hypothetical protein	2005481..2005723	-	243	AKA31742.1	-1.74658	-2.48887	-1.00192	-0.752924
ABUW_2014	-	putative phage-related protein	2005890..2007134	-	1245	AKA31743.1	-1.59742	-2.76286	-1.97556	-1.1873
ABUW_2015	-	hypothetical protein	2007127..2007411	-	285	AKA31744.1		-1.8442	-1.21135
ABUW_2016	-	hypothetical protein	2007414..2008865	-	1452	AKA31745.1
ABUW_2017	-	hypothetical protein	2008958..2009176	-	219	AKA31746.1
ABUW_2018	-	hypothetical protein	2009188..2009382	-	195	AKA31747.1		1.4005		1.42076
ABUW_2019	-	hypothetical protein	2009700..2009996	-	297	AKA31748.1	-1.11287	-0.913346
ABUW_2020	-	phage replication protein	2009999..2011141	-	1143	AKA31749.1
ABUW_2021	-	hypothetical protein	2011141..2011431	-	291	AKA31750.1
ABUW_2022	-	hypothetical protein	2011470..2011676	+	207	AKA31751.1		-1.27655
ABUW_2023	-	hypothetical protein	2011831..2011971	-	141	AKA31752.1		-1.6705		-1.04315
ABUW_2024	-	hypothetical protein	2011958..2012200	-	243	AKA31753.1	-1.74658	-2.48887	-1.00192	-0.752924
ABUW_2025	-	putative phage-related protein	2012367..2013611	-	1245	AKA31754.1	-1.59742	-2.76286	-1.97556	-1.1873
ABUW_2026	-	hypothetical protein	2013604..2013888	-	285	AKA31755.1		-1.8442	-1.21135
ABUW_2027	-	hypothetical protein	2013891..2015342	-	1452	AKA31756.1
ABUW_2028	-	hypothetical protein	2015435..2015653	-	219	AKA31757.1
ABUW_2029	-	hypothetical protein	2015665..2015859	-	195	AKA31758.1		1.4005		1.42076
ABUW_2030	-	hypothetical protein	2016177..2016473	-	297	AKA31759.1	-1.11287	-0.913346
ABUW_2031	-	phage replication protein	2016476..2017618	-	1143	AKA31760.1
ABUW_2032	-	hypothetical protein	2017618..2017908	-	291	AKA31761.1
ABUW_2033	-	hypothetical protein	2017947..2018153	+	207	AKA31762.1		-1.36095
ABUW_2034	-	hypothetical protein	2018335..2018658	-	324	AKA31763.1		-1.51919
ABUW_2035	-	hypothetical protein	2018669..2019886	-	1218	AKA31764.1		-2.12234	-2.04051
ABUW_2036	-	hypothetical protein	2020016..2020219	+	204	AKA31765.1	-1.76572	-2.17109	-1.86741
ABUW_2037	-	hypothetical protein	2020536..2020832	-	297	AKA31766.1	-1.5618	-1.07923
ABUW_2038	-	phage replication protein	2020835..2021992	-	1158	AKA31767.1
ABUW_2039	-	hypothetical protein	2021992..2022273	-	282	AKA31768.1
ABUW_2040	-	hypothetical protein	2022324..2022518	+	195	AKA31769.1	-3.31755	-2.91132	-1.70796		1.52864
ABUW_2041	-	hypothetical protein	2022695..2023018	-	324	AKA31770.1	-1.38226	-1.62273	-1.37093
ABUW_2042	-	hypothetical protein	2023029..2024246	-	1218	AKA31771.1		-2.12366	-2.04252
ABUW_2043	-	hypothetical protein	2024376..2024579	+	204	AKA31772.1	-1.76544	-2.16594	-1.84998
ABUW_2044	-	hypothetical protein	2024830..2025153	-	324	AKA31773.1		-1.61027
ABUW_2045	-	hypothetical protein	2025164..2026381	-	1218	AKA31774.1		-2.12854	-2.00836
ABUW_2046	-	hypothetical protein	2026511..2026714	+	204	AKA31775.1	-1.76572	-2.17109	-1.86741
ABUW_2047	-	hypothetical protein	2027031..2027327	-	297	AKA31776.1	-1.5618	-1.07923
ABUW_2048	-	phage replication protein	2027330..2028487	-	1158	AKA31777.1
ABUW_2049	-	hypothetical protein	2028487..2028768	-	282	AKA31778.1
ABUW_2050	-	hypothetical protein	2028819..2029013	+	195	AKA31779.1	-3.30359	-2.91653	-1.71447		1.50721
ABUW_2051	-	hypothetical protein	2030034..2030324	+	291	AKA31780.1	-5.78855	-5.47386	-5.06558
ABUW_2052	-	fimbrial subunit	2030815..2031348	+	534	AKA31781.1		4.88226	4.29372
ABUW_2053	-	pili assembly chaperone	2031437..2032171	+	735	AKA31782.1		5.15283	4.61989
ABUW_2054	-	outer membrane fimbrial usher protein	2032229..2034787	+	2559	AKA31783.1		3.55704
ABUW_2055	-	fimbrial protein	2034784..2035794	+	1011	AKA31784.1		2.43904
ABUW_2056	-	hypothetical protein	2035907..2036884	+	978	AKA31785.1
ABUW_2057	adhC	alcohol dehydrogenase	2036942..2038051	-	1110	AKA31786.1
ABUW_2058	-	hypothetical protein	2038281..2040152	-	1872	AKA31787.1	-2.59631	-2.83492	-2.25518
ABUW_2059	-	hypothetical protein	2040335..2041498	+	1164	AKA31788.1	-4.19685	-4.66826	-3.64648
ABUW_2060	-	hypothetical protein	2041577..2041942	-	366	AKA31789.1	-8.57309	-10.173	-8.90234	-1.66741
ABUW_2061	-	hypothetical protein	2042754..2043221	-	468	AKA31790.1	-2.57156	-3.47635	-3.47281
ABUW_2062	-	phospholipase D/Transphosphatidylase	2043687..2045213	+	1527	AKA31791.1	-1.32325	-1.12533	-1.24458
ABUW_2063	-	hypothetical protein	2045222..2045809	-	588	AKA31792.1		-1.18972	-1.16105
ABUW_2064	-	hypothetical protein	2045977..2046213	-	237	AKA31793.1	-5.77262	-7.62248	-5.78065	-1.90504
ABUW_2065	-	hypothetical protein	2046467..2046643	-	177	AKA31794.1	-7.61415	-8.63677	-6.88298
ABUW_2066	acdP	dipeptidase	2047224..2048300	-	1077	AKA31795.1
ABUW_2067	pqqE	coenzyme PQQ biosynthesis protein E	2048293..2049447	-	1155	AKA31796.1	1.36366	1.17185	0.99304
ABUW_2068	pqqD	coenzyme PQQ synthesis protein D	2049444..2049728	-	285	AKA31797.1		1.31752	1.11927
ABUW_2069	pqqC	coenzyme PQQ biosynthesis protein C	2049725..2050483	-	759	AKA31798.1
[truncated: 1,897 more rows]
